# Supplementary material for: The Genome of Winter Moth (Operophtera brumata) Provides a Genomic Perspective on Sexual Dimorphism and Phenology
Source: Genome Biol Evol. 2015 Jul 29;7(8):2321–32. doi: 10.1093/gbe/evv145 (PMC4558862; doi:10.1093/gbe/evv145)
Supplement: Supplementary Data [file supp_evv145_Supplementary_file_2.xls]

## Sheet: Table 1
Table 1: Potential Z-chromsome scaffolds. Scaffolds are identified with SNP density < 1/kb and length >= 10kb
Scaffold	Length	SNPs	SNP per bp	SNP density	Mean coverage	Bombyx mori Z protein alignments
OBRU01_Sc07428	24952	1	24952	0.0400769	16.6314	BGIBMGA000597
OBRU01_Sc02329	69060	56	1233.21	0.810889	23.8381	BGIBMGA012333;BGIBMGA012333;BGIBMGA012333;BGIBMGA012333;BGIBMGA012333
OBRU01_Sc13470	13375	6	2229.17	0.448598	26.4288
OBRU01_Sc11722	10291	6	1715.17	0.583034	17.833
OBRU01_Sc11726	10136	6	1689.33	0.591949	23.1506
OBRU01_Sc11727	10133	1	10133	0.0986875	15.3085
OBRU01_Sc11728	10184	0	0	0	15.4685
OBRU01_Sc11729	10127	2	5063.5	0.197492	18.3918
OBRU01_Sc08589	22294	3	7431.33	0.134565	15.2213
OBRU01_Sc06630	28843	0	0	0	10.2038	BGIBMGA002036;BGIBMGA002036
OBRU01_Sc09187	17470	1	17470	0.057241	15.4359
OBRU01_Sc09184	17489	2	8744.5	0.114358	16.3841	BGIBMGA000635;BGIBMGA012276;BGIBMGA013330
OBRU01_Sc03465	53444	52	1027.77	0.972981	16.6441	BGIBMGA012300
OBRU01_Sc03461	63944	42	1522.48	0.656825	21.8271	BGIBMGA000488;BGIBMGA000488;BGIBMGA000488;BGIBMGA000739;BGIBMGA000739
OBRU01_Sc13210	11719	5	2343.8	0.426658	14.0839
OBRU01_Sc09349	16749	7	2392.71	0.417935	17.6414
OBRU01_Sc11108	11643	0	0	0	15.6217
OBRU01_Sc01884	78109	44	1775.2	0.563315	53.3219	BGIBMGA012249;BGIBMGA012249;BGIBMGA012338;BGIBMGA012338;BGIBMGA012338;BGIBMGA012338;BGIBMGA012338;BGIBMGA012338
OBRU01_Sc08285	21277	1	21277	0.0469991	15.9298
OBRU01_Sc10762	12494	7	1784.86	0.560269	19.3282
OBRU01_Sc10764	12489	2	6244.5	0.160141	14.3303
OBRU01_Sc11687	10637	10	1063.7	0.940115	13.474
OBRU01_Sc11681	10665	6	1777.5	0.562588	15.2809
OBRU01_Sc03246	55802	3	18600.7	0.0537615	15.9068	BGIBMGA012251;BGIBMGA012251;BGIBMGA012254;BGIBMGA012254;BGIBMGA012254;BGIBMGA012254;BGIBMGA012254;BGIBMGA012254;BGIBMGA012254;BGIBMGA012255;BGIBMGA012255;BGIBMGA012255;BGIBMGA012255;BGIBMGA012255;BGIBMGA012255
OBRU01_Sc04097	46943	45	1043.18	0.958609	21.4815	BGIBMGA000719;BGIBMGA000719;BGIBMGA000719;BGIBMGA000719;BGIBMGA000719;BGIBMGA000719;BGIBMGA000719;BGIBMGA000719;BGIBMGA000719;BGIBMGA000720;BGIBMGA000720;BGIBMGA000721;BGIBMGA000721
OBRU01_Sc02001	75194	3	25064.7	0.0398968	17.7969	BGIBMGA000509;BGIBMGA000509;BGIBMGA000509;BGIBMGA000509;BGIBMGA000509;BGIBMGA000509;BGIBMGA000509;BGIBMGA000509;BGIBMGA000509;BGIBMGA000509;BGIBMGA000510
OBRU01_Sc09066	26035	0	0	0	15.6239
OBRU01_Sc11319	11103	0	0	0	16.7129
OBRU01_Sc11318	11107	10	1110.7	0.900333	14.5276
OBRU01_Sc10048	14489	0	0	0	14.1963
OBRU01_Sc10049	18099	6	3016.5	0.33151	15.1195
OBRU01_Sc10041	13572	0	0	0	16.6506
OBRU01_Sc08070	22096	12	1841.33	0.543085	15.2706
OBRU01_Sc04508	43256	5	8651.2	0.115591	15.8771
OBRU01_Sc04515	43181	33	1308.52	0.764225	20.3169
OBRU01_Sc12343	15548	3	5182.67	0.192951	15.8087
OBRU01_Sc08507	20373	14	1455.21	0.687184	19.9091
OBRU01_Sc08508	20281	7	2897.29	0.345151	15.7178	BGIBMGA000628;BGIBMGA000628;BGIBMGA000628;BGIBMGA000628
OBRU01_Sc09458	16318	4	4079.5	0.245128	16.0635
OBRU01_Sc10450	13457	0	0	0	15.2459
OBRU01_Sc10456	13315	0	0	0	17.2804
OBRU01_Sc03976	47912	11	4355.64	0.229588	16.0414	BGIBMGA003899;BGIBMGA003899;BGIBMGA003900;BGIBMGA003900;BGIBMGA003900;BGIBMGA003900;BGIBMGA003900
OBRU01_Sc05465	35840	4	8960	0.111607	16.3645
OBRU01_Sc05467	41706	5	8341.2	0.119887	26.2202	BGIBMGA000536;BGIBMGA000536;BGIBMGA000536;BGIBMGA000536;BGIBMGA000536;BGIBMGA000564;BGIBMGA000689;BGIBMGA000689;BGIBMGA000689;BGIBMGA000689
OBRU01_Sc02206	71202	8	8900.25	0.112356	22.9649	BGIBMGA012360;BGIBMGA012360;BGIBMGA012361
OBRU01_Sc10279	13799	0	0	0	15.4084
OBRU01_Sc10278	13801	8	1725.12	0.579668	15.7007
OBRU01_Sc10270	13817	5	2763.4	0.361873	17.6189
OBRU01_Sc10277	13803	5	2760.6	0.36224	15.4919
OBRU01_Sc10274	13810	8	1726.25	0.57929	15.2486
OBRU01_Sc14035	10515	8	1314.38	0.760818	27.5218
OBRU01_Sc11605	10442	1	10442	0.0957671	13.1627
OBRU01_Sc11604	10533	2	5266.5	0.189879	12.3778
OBRU01_Sc09557	15988	3	5329.33	0.187641	13.887
OBRU01_Sc08173	21675	8	2709.38	0.369089	17.5829
OBRU01_Sc10824	12333	5	2466.6	0.405416	20.8609
OBRU01_Sc10821	12346	5	2469.2	0.404989	15.0572
OBRU01_Sc10828	12326	0	0	0	13.3813
OBRU01_Sc00847	119266	46	2592.74	0.385692	17.0186	BGIBMGA000632;BGIBMGA000632;BGIBMGA000632;BGIBMGA000632;BGIBMGA000632;BGIBMGA000632
OBRU01_Sc11062	11761	6	1960.17	0.510161	15.0769
OBRU01_Sc11399	11096	2	5548	0.180245	13.4699
OBRU01_Sc05216	37723	2	18861.5	0.0530181	20.4386	BGIBMGA002128;BGIBMGA002129;BGIBMGA002129;BGIBMGA002129;BGIBMGA012258;BGIBMGA012258;BGIBMGA012258;BGIBMGA012258;BGIBMGA012258
OBRU01_Sc09744	15417	2	7708.5	0.129727	18.382
OBRU01_Sc09746	15415	1	15415	0.0648719	16.2248
OBRU01_Sc11836	10137	2	5068.5	0.197297	13.5854
OBRU01_Sc06296	30683	0	0	0	16.2209	BGIBMGA012229;BGIBMGA012229
OBRU01_Sc04587	42623	0	0	0	17.211	BGIBMGA002142;BGIBMGA002142;BGIBMGA002142;BGIBMGA002143;BGIBMGA002143;BGIBMGA002144;BGIBMGA002144;BGIBMGA002144;BGIBMGA002144;BGIBMGA002144;BGIBMGA002144;BGIBMGA002144;BGIBMGA002144;BGIBMGA002144;BGIBMGA002144;BGIBMGA002144;BGIBMGA002144;BGIBMGA002144;BGIBMGA002144;BGIBMGA002144
OBRU01_Sc05153	37449	37	1012.14	0.98801	20.0863	BGIBMGA000479;BGIBMGA000479;BGIBMGA000480;BGIBMGA000480;BGIBMGA000480;BGIBMGA000480;BGIBMGA000717;BGIBMGA012306
OBRU01_Sc06878	27320	25	1092.8	0.915081	15.8848
OBRU01_Sc10980	12178	4	3044.5	0.328461	12.1586
OBRU01_Sc11213	11385	0	0	0	13.4733
OBRU01_Sc01461	89386	36	2482.94	0.402748	16.3034	BGIBMGA000602;BGIBMGA000602;BGIBMGA000602;BGIBMGA000602;BGIBMGA000602;BGIBMGA000610;BGIBMGA002032;BGIBMGA002069;BGIBMGA002079;BGIBMGA012318
OBRU01_Sc10164	14121	6	2353.5	0.424899	14.5332
OBRU01_Sc10163	14714	7	2102	0.475737	17.6211
OBRU01_Sc08620	20040	3	6680	0.149701	16.2032	BGIBMGA000600;BGIBMGA000600;BGIBMGA000600;BGIBMGA000600;BGIBMGA000600
OBRU01_Sc06157	31551	30	1051.7	0.950841	26.5317
OBRU01_Sc00390	148243	138	1074.22	0.930904	20.2666	BGIBMGA013317;BGIBMGA013317;BGIBMGA013317;BGIBMGA013317;BGIBMGA013317;BGIBMGA013317;BGIBMGA013317;BGIBMGA013317;BGIBMGA013317;BGIBMGA013317;BGIBMGA013317;BGIBMGA013317;BGIBMGA013317;BGIBMGA013318;BGIBMGA013318;BGIBMGA013318;BGIBMGA013318;BGIBMGA013318;BGIBMGA013318;BGIBMGA013327;BGIBMGA013328;BGIBMGA013328;BGIBMGA013328;BGIBMGA013328;BGIBMGA013328;BGIBMGA013328;BGIBMGA013328;BGIBMGA013328;BGIBMGA…
OBRU01_Sc10555	13244	13	1018.77	0.981577	16.579
OBRU01_Sc10553	13044	0	0	0	17.1972	BGIBMGA000541;BGIBMGA000541;BGIBMGA000541
OBRU01_Sc11408	10890	2	5445	0.183655	14.4661
OBRU01_Sc11406	10895	7	1556.43	0.642497	19.1041
OBRU01_Sc11403	10903	6	1817.17	0.550307	13.2617
OBRU01_Sc04980	39312	8	4914	0.2035	15.1923
OBRU01_Sc04989	39265	20	1963.25	0.509359	16.3753	BGIBMGA000497
OBRU01_Sc02919	59833	27	2216.04	0.451256	31.3656
OBRU01_Sc10338	13659	0	0	0	17.7111	BGIBMGA002019;BGIBMGA002112;BGIBMGA002112;BGIBMGA002113;BGIBMGA002113;BGIBMGA002113
OBRU01_Sc11523	11014	1	11014	0.0907935	12.8272
OBRU01_Sc10698	12671	0	0	0	15.3174
OBRU01_Sc10692	12683	2	6341.5	0.157691	15.8722
OBRU01_Sc10696	12678	3	4226	0.23663	15.5995
OBRU01_Sc07476	24741	5	4948.2	0.202094	15.5023
OBRU01_Sc02372	69031	25	2761.24	0.362156	16.352	BGIBMGA002018;BGIBMGA002018;BGIBMGA002018;BGIBMGA002018;BGIBMGA002018;BGIBMGA002018;BGIBMGA002018;BGIBMGA002018;BGIBMGA002018;BGIBMGA002018;BGIBMGA002018;BGIBMGA002018;BGIBMGA002018;BGIBMGA002018;BGIBMGA002018;BGIBMGA002018;BGIBMGA002018;BGIBMGA002018;BGIBMGA002018;BGIBMGA002018;BGIBMGA002018;BGIBMGA002018;BGIBMGA002018;BGIBMGA002018;BGIBMGA002018;BGIBMGA002018;BGIBMGA002018;BGIBMGA002018;BGIBMGA…
OBRU01_Sc06467	29757	1	29757	0.0336055	17.9069	BGIBMGA000566;BGIBMGA000566;BGIBMGA000644
OBRU01_Sc08858	18949	16	1184.31	0.844372	16.5954
OBRU01_Sc10901	12152	1	12152	0.082291	17.4883
OBRU01_Sc10906	12143	0	0	0	9.55776
OBRU01_Sc10909	12136	9	1348.44	0.741595	20.9413
OBRU01_Sc10908	11165	0	0	0	15.7912
OBRU01_Sc09819	26961	15	1797.4	0.556359	26.1479
OBRU01_Sc09816	15198	10	1519.8	0.657981	17.9788
OBRU01_Sc11294	11159	0	0	0	13.4431
OBRU01_Sc11299	11140	0	0	0	21.6387	BGIBMGA002141;BGIBMGA002141
OBRU01_Sc05319	36929	23	1605.61	0.622817	17.2116	BGIBMGA000615;BGIBMGA000615;BGIBMGA000615;BGIBMGA000615;BGIBMGA000615;BGIBMGA000615;BGIBMGA000615;BGIBMGA000615;BGIBMGA000615;BGIBMGA000615;BGIBMGA000615;BGIBMGA000615
OBRU01_Sc08336	20860	20	1043	0.958773	39.6802
OBRU01_Sc08335	20601	0	0	0	16.085
OBRU01_Sc09176	18256	10	1825.6	0.547765	15.1737
OBRU01_Sc07209	26119	18	1451.06	0.689153	27.1061
OBRU01_Sc11543	10580	8	1322.5	0.756144	13.3745
OBRU01_Sc13240	13858	10	1385.8	0.721605	14.3816
OBRU01_Sc09377	16551	10	1655.1	0.604193	16.2147
OBRU01_Sc09999	15105	15	1007	0.993049	22.9282
OBRU01_Sc09990	14823	5	2964.6	0.337314	16.6422
OBRU01_Sc09992	14698	0	0	0	14.3608
OBRU01_Sc11487	10718	7	1531.14	0.653107	13.4985
OBRU01_Sc11484	10726	7	1532.29	0.65262	25.0285
OBRU01_Sc11481	10730	8	1341.25	0.745573	18.333
OBRU01_Sc10288	13775	1	13775	0.0725953	16.0828
OBRU01_Sc10283	13790	0	0	0	15.6319
OBRU01_Sc10758	12499	2	6249.5	0.160013	14.9184
OBRU01_Sc07909	22746	7	3249.43	0.307746	16.7555	BGIBMGA000483;BGIBMGA000483;BGIBMGA000483;BGIBMGA000483
OBRU01_Sc11902	10093	2	5046.5	0.198157	15.2364
OBRU01_Sc11900	14067	6	2344.5	0.42653	15.9689
OBRU01_Sc04298	45070	11	4097.27	0.244065	18.2696	BGIBMGA002010;BGIBMGA002010;BGIBMGA002010;BGIBMGA002010;BGIBMGA002135;BGIBMGA002135;BGIBMGA002135;BGIBMGA002136
OBRU01_Sc11356	11018	6	1836.33	0.544563	16.3094
OBRU01_Sc06797	28027	22	1273.95	0.784957	33.0785
OBRU01_Sc11350	10603	2	5301.5	0.188626	13.587
OBRU01_Sc10612	12891	8	1611.38	0.620588	15.5509
OBRU01_Sc10617	12879	3	4293	0.232937	15.2892
OBRU01_Sc11368	21013	16	1313.31	0.761433	16.8909
OBRU01_Sc02043	74262	55	1350.22	0.740621	21.1316	BGIBMGA000655;BGIBMGA000655;BGIBMGA000655;BGIBMGA000655;BGIBMGA002054;BGIBMGA002055;BGIBMGA002055;BGIBMGA002056;BGIBMGA002056;BGIBMGA002056;BGIBMGA002056;BGIBMGA002056;BGIBMGA002056;BGIBMGA002056;BGIBMGA002056;BGIBMGA002056;BGIBMGA002056;BGIBMGA002056;BGIBMGA002056;BGIBMGA002056;BGIBMGA002056;BGIBMGA002056;BGIBMGA002056;BGIBMGA002056;BGIBMGA002056;BGIBMGA002056;BGIBMGA002056
OBRU01_Sc09670	15877	2	7938.5	0.125968	15.2387
OBRU01_Sc07737	23575	23	1025	0.97561	16.2849
OBRU01_Sc04555	42847	42	1020.17	0.980232	24.1471	BGIBMGA000735;BGIBMGA000735
OBRU01_Sc15674	10071	0	0	0	13.2142
OBRU01_Sc11772	10044	8	1255.5	0.796495	15.8466
OBRU01_Sc11779	10707	4	2676.75	0.373587	16.9147
OBRU01_Sc13959	12140	11	1103.64	0.906096	17.8366
OBRU01_Sc09463	16272	7	2324.57	0.430187	22.4877
OBRU01_Sc10422	13736	5	2747.2	0.364007	20.2234
OBRU01_Sc10423	13966	8	1745.75	0.57282	17.6064
OBRU01_Sc09283	16934	4	4233.5	0.236211	16.0187
OBRU01_Sc11151	11545	2	5772.5	0.173235	13.4607
OBRU01_Sc11150	15961	1	15961	0.0626527	16.4213
OBRU01_Sc11158	11511	5	2302.2	0.434367	15.9627
OBRU01_Sc01581	85120	71	1198.87	0.834117	18.1355	BGIBMGA000581;BGIBMGA000581;BGIBMGA000581;BGIBMGA000581;BGIBMGA000581;BGIBMGA000581;BGIBMGA000581;BGIBMGA000581;BGIBMGA000581;BGIBMGA000581;BGIBMGA000581;BGIBMGA000581;BGIBMGA000630;BGIBMGA000631
OBRU01_Sc10204	13981	10	1398.1	0.715256	16.6621
OBRU01_Sc10208	14086	0	0	0	15.3785
OBRU01_Sc10209	14014	1	14014	0.0713572	17.0027
OBRU01_Sc11634	10384	3	3461.33	0.288906	15.103
OBRU01_Sc11636	10388	2	5194	0.19253	18.2745
OBRU01_Sc11637	10413	3	3471	0.288101	15.9176
OBRU01_Sc11630	10390	0	0	0	16.7385
OBRU01_Sc11631	10390	0	0	0	14.4767
OBRU01_Sc11633	10385	4	2596.25	0.385171	14.4903
OBRU01_Sc08181	21708	0	0	0	15.057
OBRU01_Sc11638	10384	0	0	0	16.5722
OBRU01_Sc06052	32149	25	1285.96	0.777629	16.3797
OBRU01_Sc09639	15736	9	1748.44	0.571937	15.8556
OBRU01_Sc10586	12972	0	0	0	14.3463
OBRU01_Sc10583	13240	1	13240	0.0755287	15.7001
OBRU01_Sc09630	15979	13	1229.15	0.813568	15.9716
OBRU01_Sc09637	15755	6	2625.83	0.380831	15.9718
OBRU01_Sc05837	33555	27	1242.78	0.804649	17.2802
OBRU01_Sc03573	52030	13	4002.31	0.249856	20.9854	BGIBMGA012240;BGIBMGA012240;BGIBMGA012240;BGIBMGA012240;BGIBMGA012240;BGIBMGA012240;BGIBMGA012240;BGIBMGA012240;BGIBMGA012240;BGIBMGA012240;BGIBMGA012240;BGIBMGA012240;BGIBMGA012240;BGIBMGA012240;BGIBMGA012240;BGIBMGA012240;BGIBMGA012240;BGIBMGA012240;BGIBMGA012240;BGIBMGA012240;BGIBMGA012240;BGIBMGA012240;BGIBMGA012240;BGIBMGA012240;BGIBMGA012240;BGIBMGA012240;BGIBMGA012240;BGIBMGA012240;BGIBMGA…
OBRU01_Sc11684	10213	1	10213	0.0979144	15.9709
OBRU01_Sc09031	19915	19	1048.16	0.954055	35.5454
OBRU01_Sc09036	18206	17	1070.94	0.933758	15.2711
OBRU01_Sc10878	11800	6	1966.67	0.508475	15.7093
OBRU01_Sc10874	24897	6	4149.5	0.240993	16.1958
OBRU01_Sc10871	12358	6	2059.67	0.485515	16.8049
OBRU01_Sc11056	19208	17	1129.88	0.885048	16.6473
OBRU01_Sc11057	17631	1	17631	0.0567183	15.2887
OBRU01_Sc11050	12582	5	2516.4	0.397393	17.6942
OBRU01_Sc11053	11602	2	5801	0.172384	14.8602
OBRU01_Sc10012	14570	1	14570	0.0686342	14.8609
OBRU01_Sc08029	22255	18	1236.39	0.808807	22.1327
OBRU01_Sc09779	15295	0	0	0	11.6725
OBRU01_Sc09775	15349	9	1705.44	0.586357	17.9706
OBRU01_Sc09770	15328	1	15328	0.0652401	14.9484
OBRU01_Sc09771	15328	5	3065.6	0.3262	15.0074
OBRU01_Sc00567	129376	103	1256.08	0.796129	20.2602	BGIBMGA012297;BGIBMGA012297;BGIBMGA012297;BGIBMGA012297;BGIBMGA012297;BGIBMGA012297;BGIBMGA012297;BGIBMGA012297;BGIBMGA012297;BGIBMGA012297;BGIBMGA012297;BGIBMGA012297;BGIBMGA012298;BGIBMGA012298;BGIBMGA012298;BGIBMGA012298;BGIBMGA012298;BGIBMGA012298;BGIBMGA012298;BGIBMGA012298;BGIBMGA012298;BGIBMGA012298;BGIBMGA012300
OBRU01_Sc06246	31047	4	7761.75	0.128837	13.9371
OBRU01_Sc07110	26401	3	8800.33	0.113632	17.8663
OBRU01_Sc11316	11114	0	0	0	11.2295
OBRU01_Sc03928	48456	47	1030.98	0.969952	36.4865
OBRU01_Sc11248	11283	0	0	0	9.8431
OBRU01_Sc09509	16129	16	1008.06	0.992002	17.1605
OBRU01_Sc09503	16137	16	1008.56	0.99151	17.225
OBRU01_Sc09507	16130	15	1075.33	0.929944	26.6492
OBRU01_Sc10506	13191	1	13191	0.0758093	14.2835
OBRU01_Sc10503	13215	1	13215	0.0756716	15.4227
OBRU01_Sc10502	13200	0	0	0	17.4705
OBRU01_Sc11246	11287	7	1612.43	0.620183	16.9908
OBRU01_Sc05601	34968	10	3496.8	0.285976	16.1963
OBRU01_Sc06553	29610	25	1184.4	0.844309	14.7736	BGIBMGA000602;BGIBMGA000669;BGIBMGA002069;BGIBMGA002069;BGIBMGA002069;BGIBMGA002069;BGIBMGA002069;BGIBMGA002069;BGIBMGA002069;BGIBMGA002069;BGIBMGA002070;BGIBMGA002070;BGIBMGA002075;BGIBMGA002075;BGIBMGA012269;BGIBMGA012342
OBRU01_Sc07605	24036	7	3433.71	0.29123	13.5774
OBRU01_Sc08967	18500	11	1681.82	0.594595	16.1729
OBRU01_Sc10480	13448	7	1921.14	0.520523	19.1511
OBRU01_Sc10367	13568	3	4522.67	0.221108	16.3923
OBRU01_Sc10363	13590	1	13590	0.0735835	15.4591
OBRU01_Sc11571	11081	4	2770.25	0.360978	16.0606
OBRU01_Sc06719	28371	16	1773.19	0.563956	35.3463
OBRU01_Sc06717	28380	21	1351.43	0.739958	15.1785
OBRU01_Sc01290	94468	51	1852.31	0.539865	16.4001
OBRU01_Sc07445	24836	15	1655.73	0.603962	33.454
OBRU01_Sc05970	32712	4	8178	0.122279	15.7194
OBRU01_Sc06452	29833	19	1570.16	0.636879	15.1375
OBRU01_Sc08880	18871	12	1572.58	0.635896	15.2519
OBRU01_Sc08885	32477	26	1249.12	0.800567	15.0339
OBRU01_Sc08884	18842	17	1108.35	0.90224	26.0485	BGIBMGA000628;BGIBMGA000628;BGIBMGA000628;BGIBMGA000628;BGIBMGA000628;BGIBMGA002029;BGIBMGA002029
OBRU01_Sc10930	14027	6	2337.83	0.427746	16.3348
OBRU01_Sc09822	15188	2	7594	0.131683	16.0109
OBRU01_Sc09823	15188	0	0	0	12.3331
OBRU01_Sc12427	13720	13	1055.38	0.947522	15.8305
OBRU01_Sc10119	14287	14	1020.5	0.979912	18.1486
OBRU01_Sc10115	14147	6	2357.83	0.424118	15.1816
OBRU01_Sc10113	14308	0	0	0	17.0496
OBRU01_Sc08695	19526	10	1952.6	0.512138	18.6278
OBRU01_Sc09123	17733	13	1364.08	0.733096	20.8451
OBRU01_Sc09129	18117	17	1065.71	0.938345	32.0159
OBRU01_Sc08452	20437	9	2270.78	0.440378	13.4783
OBRU01_Sc09321	16750	2	8375	0.119403	16.8332
OBRU01_Sc11315	11119	4	2779.75	0.359745	16.9944
OBRU01_Sc09733	15440	1	15440	0.0647668	13.5203
OBRU01_Sc11470	10752	2	5376	0.186012	15.7233
OBRU01_Sc10701	12661	1	12661	0.0789827	15.4096
OBRU01_Sc05293	37110	31	1197.1	0.835354	19.5131	BGIBMGA003852;BGIBMGA003852;BGIBMGA003852;BGIBMGA003852;BGIBMGA003852;BGIBMGA003852;BGIBMGA003852;BGIBMGA003852;BGIBMGA003852;BGIBMGA003852;BGIBMGA003852;BGIBMGA003852;BGIBMGA003852
OBRU01_Sc02019	74797	68	1099.96	0.909127	20.3639	BGIBMGA000563;BGIBMGA000563;BGIBMGA000563;BGIBMGA000563;BGIBMGA000642;BGIBMGA000642;BGIBMGA000642;BGIBMGA002125;BGIBMGA002127;BGIBMGA003866;BGIBMGA003866;BGIBMGA003866;BGIBMGA003866;BGIBMGA003866;BGIBMGA003888;BGIBMGA003888;BGIBMGA003888;BGIBMGA003889;BGIBMGA003889;BGIBMGA003889;BGIBMGA003889;BGIBMGA003889
OBRU01_Sc01736	81037	56	1447.09	0.691042	19.7903	BGIBMGA000705;BGIBMGA000705;BGIBMGA000705;BGIBMGA000705;BGIBMGA000705;BGIBMGA000705;BGIBMGA000705;BGIBMGA000705;BGIBMGA000705;BGIBMGA000705;BGIBMGA000705;BGIBMGA000705;BGIBMGA000705
OBRU01_Sc10624	12865	4	3216.25	0.310921	14.4673
OBRU01_Sc10625	12865	0	0	0	17.3803
OBRU01_Sc10626	12863	0	0	0	15.3161
OBRU01_Sc05741	34045	30	1134.83	0.881187	17.1354
OBRU01_Sc05745	36969	5	7393.8	0.135248	14.9191
OBRU01_Sc07760	23685	11	2153.18	0.464429	22.3888	BGIBMGA000502;BGIBMGA000502;BGIBMGA000502;BGIBMGA000503;BGIBMGA000503
OBRU01_Sc10196	14004	11	1273.09	0.78549	21.4484
OBRU01_Sc10194	14013	11	1273.91	0.784985	15.1742
OBRU01_Sc10199	13993	4	3498.25	0.285857	16.4994
OBRU01_Sc11741	10147	8	1268.38	0.78841	21.53
OBRU01_Sc11744	10105	0	0	0	15.6672	BGIBMGA000712;BGIBMGA000712;BGIBMGA000712;BGIBMGA000712
OBRU01_Sc11745	10091	9	1121.22	0.891884	22.4156
OBRU01_Sc09430	16370	0	0	0	14.5051
OBRU01_Sc09438	16346	5	3269.2	0.305885	16.0565
OBRU01_Sc13238	11671	6	1945.17	0.514095	12.6041
OBRU01_Sc11168	11998	6	1999.67	0.500083	15.8356
OBRU01_Sc11169	10313	10	1031.3	0.96965	29.9312	BGIBMGA000562
OBRU01_Sc11162	11696	3	3898.67	0.256498	15.0867
OBRU01_Sc11165	11491	4	2872.75	0.348099	18.2545
OBRU01_Sc11167	11485	0	0	0	14.2757
OBRU01_Sc08124	22033	17	1296.06	0.77157	25.1449
OBRU01_Sc10783	12436	5	2487.2	0.402059	25.0726
OBRU01_Sc10782	12445	0	0	0	16.4648	BGIBMGA000697;BGIBMGA000697;BGIBMGA000697
OBRU01_Sc10781	12466	4	3116.5	0.320873	15.0985
OBRU01_Sc05573	35188	17	2069.88	0.483119	13.2247
OBRU01_Sc09605	15838	10	1583.8	0.631393	33.4502
OBRU01_Sc09607	15830	0	0	0	15.0473
OBRU01_Sc11950	10308	6	1718	0.582072	17.1542
OBRU01_Sc02658	63263	0	0	0	16.8119	BGIBMGA000529;BGIBMGA000529;BGIBMGA000529;BGIBMGA000529
OBRU01_Sc10592	13164	2	6582	0.15193	16.6845
OBRU01_Sc09046	18594	6	3099	0.322685	15.8438
OBRU01_Sc10849	12272	2	6136	0.162973	16.8859
OBRU01_Sc11081	11616	10	1161.6	0.860882	19.561
OBRU01_Sc11088	11705	1	11705	0.0854336	15.3427
OBRU01_Sc11338	11068	2	5534	0.180701	23.4289
OBRU01_Sc11330	11344	1	11344	0.0881523	15.7524
OBRU01_Sc11335	11074	0	0	0	14.9115
OBRU01_Sc11336	11071	11	1006.45	0.993587	42.5064
OBRU01_Sc10063	14457	10	1445.7	0.691706	14.8735
OBRU01_Sc10061	14464	0	0	0	15.2533
OBRU01_Sc02034	74463	18	4136.83	0.241731	18.3204	BGIBMGA000494;BGIBMGA000494;BGIBMGA000494;BGIBMGA000494;BGIBMGA000494;BGIBMGA000730;BGIBMGA000731;BGIBMGA000731;BGIBMGA000731;BGIBMGA000731;BGIBMGA000731;BGIBMGA000731;BGIBMGA000731;BGIBMGA000731;BGIBMGA000731;BGIBMGA000731
OBRU01_Sc08052	21666	8	2708.25	0.369242	14.5215	BGIBMGA003847;BGIBMGA003848
OBRU01_Sc03346	54777	43	1273.88	0.785001	34.1373
OBRU01_Sc06270	30858	0	0	0	17.93	BGIBMGA000696;BGIBMGA000696;BGIBMGA000696;BGIBMGA000696;BGIBMGA000696;BGIBMGA000696;BGIBMGA000696;BGIBMGA000696;BGIBMGA000696
OBRU01_Sc08526	20186	6	3364.33	0.297236	15.9146
OBRU01_Sc10475	13267	6	2211.17	0.45225	13.2253
OBRU01_Sc10476	13540	4	3385	0.295421	22.149
OBRU01_Sc11274	11225	6	1870.83	0.534521	16.3157
OBRU01_Sc11275	11217	3	3739	0.267451	14.3717
OBRU01_Sc11277	11297	1	11297	0.0885191	20.5239
OBRU01_Sc03135	62829	39	1611	0.620732	17.7538	BGIBMGA000634
OBRU01_Sc09947	14820	12	1235	0.809717	16.423
OBRU01_Sc10256	13845	9	1538.33	0.650054	79.0019
OBRU01_Sc11669	10244	0	0	0	15.3374
OBRU01_Sc11663	10295	0	0	0	14.3289
OBRU01_Sc11661	10283	0	0	0	16.7565
OBRU01_Sc11667	10418	0	0	0	13.8224
OBRU01_Sc11665	10273	1	10273	0.0973425	14.17	BGIBMGA003874;BGIBMGA003874
OBRU01_Sc01762	80695	37	2180.95	0.458517	22.7695	BGIBMGA000562;BGIBMGA000562;BGIBMGA000562;BGIBMGA000657;BGIBMGA000657;BGIBMGA000657;BGIBMGA000657;BGIBMGA000657;BGIBMGA000657;BGIBMGA000657
OBRU01_Sc10531	13113	0	0	0	15.4691
OBRU01_Sc10532	13109	3	4369.67	0.22885	16.0707
OBRU01_Sc09681	15581	1	15581	0.0641807	15.6062
OBRU01_Sc07358	25329	18	1407.17	0.710648	14.1237
OBRU01_Sc02180	71904	13	5531.08	0.180797	17.0088	BGIBMGA000573;BGIBMGA000573;BGIBMGA000574;BGIBMGA000574
OBRU01_Sc06568	29238	25	1169.52	0.855052	22.6403
OBRU01_Sc08975	17475	8	2184.38	0.457797	16.0651
OBRU01_Sc11004	11929	2	5964.5	0.167659	11.4821
OBRU01_Sc11789	10066	10	1006.6	0.993443	16.6487
OBRU01_Sc10357	13600	13	1046.15	0.955882	14.7129
OBRU01_Sc11586	10533	0	0	0	14.6668
OBRU01_Sc09723	15458	0	0	0	15.9767
OBRU01_Sc09724	15457	0	0	0	16.2241
OBRU01_Sc06769	28153	8	3519.12	0.284162	32.5344
OBRU01_Sc10364	13749	3	4583	0.218198	14.9457
OBRU01_Sc10967	10764	2	5382	0.185805	15.3339
OBRU01_Sc10968	10550	7	1507.14	0.663507	18.6991
OBRU01_Sc09877	15026	1	15026	0.0665513	16.9465	BGIBMGA012245
OBRU01_Sc09875	15191	8	1898.88	0.526628	15.4858
OBRU01_Sc09874	24557	11	2232.45	0.447937	23.2023
OBRU01_Sc09871	14771	14	1055.07	0.947803	34.4258
OBRU01_Sc10145	14242	0	0	0	15.8056
OBRU01_Sc10147	14643	10	1464.3	0.68292	20.9343
OBRU01_Sc10141	14398	1	14398	0.0694541	14.6929
OBRU01_Sc10142	14664	6	2444	0.409165	15.9696
OBRU01_Sc10148	14208	0	0	0	17.6086
OBRU01_Sc08642	19925	14	1423.21	0.702635	15.328
OBRU01_Sc08647	19714	6	3285.67	0.304352	15.7668
OBRU01_Sc08646	17813	8	2226.62	0.44911	14.8104
OBRU01_Sc11795	10383	1	10383	0.0963113	21.0566
OBRU01_Sc11850	10289	9	1143.22	0.874721	16.0373
OBRU01_Sc04180	46116	37	1246.38	0.802325	15.5828	BGIBMGA002026;BGIBMGA002080;BGIBMGA012231
OBRU01_Sc13791	12843	8	1605.38	0.622907	33.7595
OBRU01_Sc11425	10861	0	0	0	17.2272
OBRU01_Sc11424	10863	0	0	0	18.4907
OBRU01_Sc11426	10858	6	1809.67	0.552588	15.5605
OBRU01_Sc11421	10869	1	10869	0.0920048	30.4566
OBRU01_Sc11423	10867	0	0	0	18.0445
OBRU01_Sc07654	23824	13	1832.62	0.545668	17.277
OBRU01_Sc11505	10030	1	10030	0.0997009	15.014
OBRU01_Sc11500	10696	9	1188.44	0.841436	16.9851
OBRU01_Sc11508	10683	3	3561	0.28082	17.9484
OBRU01_Sc10674	12729	1	12729	0.0785608	15.1848
OBRU01_Sc08416	20566	7	2938	0.340368	14.3619	BGIBMGA002064;BGIBMGA002064;BGIBMGA002064;BGIBMGA002064;BGIBMGA002064;BGIBMGA002064;BGIBMGA002064;BGIBMGA002064;BGIBMGA002064;BGIBMGA002064;BGIBMGA002064;BGIBMGA002064;BGIBMGA002064;BGIBMGA002064
OBRU01_Sc11712	15464	8	1933	0.517331	30.7534
OBRU01_Sc11711	10157	2	5078.5	0.196909	17.292
OBRU01_Sc11710	14366	12	1197.17	0.835306	17.5924
OBRU01_Sc11719	10144	1	10144	0.0985804	15.0289
OBRU01_Sc09197	17402	12	1450.17	0.689576	23.7576
OBRU01_Sc00900	107886	38	2839.11	0.352224	18.8067	BGIBMGA000547;BGIBMGA000674;BGIBMGA000674;BGIBMGA000674;BGIBMGA000674;BGIBMGA000674;BGIBMGA000674;BGIBMGA000675;BGIBMGA000675;BGIBMGA000675;BGIBMGA000675;BGIBMGA000675;BGIBMGA000675;BGIBMGA000677;BGIBMGA000677;BGIBMGA000677
OBRU01_Sc09357	22461	10	2246.1	0.445216	15.6133
OBRU01_Sc09355	17514	16	1094.62	0.913555	18.3212
OBRU01_Sc11133	11581	0	0	0	14.8103	BGIBMGA002132
OBRU01_Sc10776	12461	4	3115.25	0.321002	22.1842
OBRU01_Sc10772	12468	4	3117	0.320821	42.2558	BGIBMGA000629;BGIBMGA000629
OBRU01_Sc14642	11047	9	1227.44	0.814701	16.337
OBRU01_Sc05524	35462	7	5066	0.197394	17.7108	BGIBMGA000590;BGIBMGA000590
OBRU01_Sc11698	10653	8	1331.62	0.750962	19.7738
OBRU01_Sc07962	22536	7	3219.43	0.310614	25.6644
OBRU01_Sc07964	22525	20	1126.25	0.887902	30.8154
OBRU01_Sc11960	10061	0	0	0	16.1638
OBRU01_Sc07386	25122	3	8374	0.119417	14.5074
OBRU01_Sc06814	27944	16	1746.5	0.572574	23.9454
OBRU01_Sc06817	27913	27	1033.81	0.967291	17.8672
OBRU01_Sc05862	33349	7	4764.14	0.209901	16.4597	BGIBMGA012285;BGIBMGA012286;BGIBMGA012286;BGIBMGA012317;BGIBMGA012317;BGIBMGA012337
OBRU01_Sc09657	15662	0	0	0	16.9168
OBRU01_Sc09655	14819	9	1646.56	0.607328	15.1895
OBRU01_Sc09654	15916	5	3183.2	0.314149	14.7349
OBRU01_Sc08724	19465	4	4866.25	0.205497	11.5132
OBRU01_Sc08726	19463	17	1144.88	0.873452	16.9744
OBRU01_Sc09092	17908	2	8954	0.111682	15.9511
OBRU01_Sc10891	12170	0	0	0	15.7511
OBRU01_Sc10895	12164	11	1105.82	0.904308	17.4478
OBRU01_Sc07389	25113	4	6278.25	0.15928	17.5109	BGIBMGA000565;BGIBMGA000565;BGIBMGA000565;BGIBMGA000565;BGIBMGA000565;BGIBMGA000646
OBRU01_Sc11301	11157	2	5578.5	0.17926	14.5628
OBRU01_Sc11303	11131	5	2226.2	0.449196	15.8539
OBRU01_Sc02069	68117	45	1513.71	0.660628	16.1653	BGIBMGA000640;BGIBMGA002045;BGIBMGA002045;BGIBMGA002045;BGIBMGA002045;BGIBMGA002045;BGIBMGA002085;BGIBMGA002085;BGIBMGA002085;BGIBMGA002085
OBRU01_Sc06483	29760	27	1102.22	0.907258	21.4318
OBRU01_Sc04575	42730	0	0	0	16.4697
OBRU01_Sc09444	16331	11	1484.64	0.673566	18.468
OBRU01_Sc10448	13617	4	3404.25	0.29375	14.4249
OBRU01_Sc03981	48432	45	1076.27	0.929138	33.7962
OBRU01_Sc03167	56680	41	1382.44	0.723359	16.6428	BGIBMGA000561
OBRU01_Sc07891	22836	5	4567.2	0.218953	9.71583
OBRU01_Sc06602	36313	8	4539.12	0.220307	16.2149
OBRU01_Sc10265	13822	8	1727.75	0.578787	19.5294
OBRU01_Sc10267	13819	4	3454.75	0.289457	15.8722
OBRU01_Sc11613	10421	0	0	0	16.2439
OBRU01_Sc05345	36748	1	36748	0.0272124	15.8536	BGIBMGA000689;BGIBMGA000689;BGIBMGA000689;BGIBMGA000689;BGIBMGA000689;BGIBMGA000692;BGIBMGA000692;BGIBMGA000692;BGIBMGA000692;BGIBMGA000692;BGIBMGA000692;BGIBMGA000692;BGIBMGA000692;BGIBMGA000692;BGIBMGA000692;BGIBMGA000692;BGIBMGA000692;BGIBMGA000692;BGIBMGA000692;BGIBMGA000692;BGIBMGA000692;BGIBMGA000692;BGIBMGA000692;BGIBMGA000692
OBRU01_Sc07309	25475	22	1157.95	0.863592	15.0154
OBRU01_Sc05818	30533	11	2775.73	0.360266	15.1571	BGIBMGA002067;BGIBMGA002067;BGIBMGA002067;BGIBMGA002067;BGIBMGA002068
OBRU01_Sc11258	11606	0	0	0	15.2659
OBRU01_Sc11255	11266	0	0	0	26.5751	BGIBMGA002097;BGIBMGA002097
OBRU01_Sc10641	12809	1	12809	0.0780701	15.3453
OBRU01_Sc08944	18771	12	1564.25	0.639284	38.5454
OBRU01_Sc08943	18575	2	9287.5	0.107672	16.409	BGIBMGA000491;BGIBMGA000491;BGIBMGA000491
OBRU01_Sc09010	26459	14	1889.93	0.529121	16.5532
OBRU01_Sc10813	11154	7	1593.43	0.627578	30.1233
OBRU01_Sc11072	11740	0	0	0	15.0554
OBRU01_Sc11076	11870	9	1318.89	0.758214	15.9544
OBRU01_Sc11077	11733	0	0	0	18.7842
OBRU01_Sc11385	10952	8	1369	0.73046	14.5411
OBRU01_Sc10385	13520	8	1690	0.591716	14.3178
OBRU01_Sc10388	13486	8	1685.75	0.593208	17.8337
OBRU01_Sc10036	20079	18	1115.5	0.896459	17.534
OBRU01_Sc08009	22327	11	2029.73	0.492677	35.8026	BGIBMGA000618;BGIBMGA000619
OBRU01_Sc08004	21121	7	3017.29	0.331424	15.3661
OBRU01_Sc09757	15375	3	5125	0.195122	16.0068
OBRU01_Sc09755	15380	8	1922.5	0.520156	12.2165
OBRU01_Sc10320	13694	0	0	0	15.0295
OBRU01_Sc04648	38674	31	1247.55	0.801572	14.4324
OBRU01_Sc05995	32538	29	1122	0.891266	18.9131
OBRU01_Sc11069	11746	1	11746	0.0851354	13.7288
OBRU01_Sc11066	12088	6	2014.67	0.49636	16.8453
OBRU01_Sc09227	17439	13	1341.46	0.745456	31.1509
OBRU01_Sc09225	17242	5	3448.4	0.28999	16.6527
OBRU01_Sc09228	15599	6	2599.83	0.38464	13.7418
OBRU01_Sc10999	12322	8	1540.25	0.649245	19.1525
OBRU01_Sc10996	11967	2	5983.5	0.167126	14.7885
OBRU01_Sc10990	12059	4	3014.75	0.331702	15.3567
OBRU01_Sc10991	12122	8	1515.25	0.659957	15.3433
OBRU01_Sc11229	11329	11	1029.91	0.970959	15.0637
OBRU01_Sc10173	14087	4	3521.75	0.28395	13.8138
OBRU01_Sc06143	31773	7	4539	0.220313	22.2586
OBRU01_Sc07814	23195	13	1784.23	0.560466	16.2425
OBRU01_Sc09521	16194	3	5398	0.185254	13.2592
OBRU01_Sc09520	16103	15	1073.53	0.931503	21.7958
OBRU01_Sc09524	16208	5	3241.6	0.30849	14.285
OBRU01_Sc10567	11378	0	0	0	14.0721
OBRU01_Sc10566	13011	8	1626.38	0.614864	17.5448
OBRU01_Sc09386	16524	14	1180.29	0.847252	16.3846
OBRU01_Sc11849	10243	4	2560.75	0.390511	30.0329
OBRU01_Sc03322	55080	3	18360	0.0544662	16.4499	BGIBMGA000477;BGIBMGA000477;BGIBMGA000477;BGIBMGA000477;BGIBMGA000477;BGIBMGA000477;BGIBMGA000477;BGIBMGA000478;BGIBMGA000478;BGIBMGA000478;BGIBMGA000478;BGIBMGA000478;BGIBMGA000478;BGIBMGA000478;BGIBMGA000478;BGIBMGA000478;BGIBMGA000478;BGIBMGA000478;BGIBMGA000478
OBRU01_Sc11419	10872	0	0	0	13.5158
OBRU01_Sc12229	16116	1	16116	0.0620501	14.6989
OBRU01_Sc12224	11745	0	0	0	13.6652
OBRU01_Sc11555	10558	4	2639.5	0.37886	15.2164
OBRU01_Sc11554	11360	4	2840	0.352113	14.7494
OBRU01_Sc08085	22046	6	3674.33	0.272158	17.1042	BGIBMGA000617
OBRU01_Sc06730	26812	9	2979.11	0.335671	16.4621
OBRU01_Sc10684	12710	7	1815.71	0.550747	17.0716
OBRU01_Sc10680	12716	7	1816.57	0.550488	16.3078
OBRU01_Sc02367	68487	16	4280.44	0.233621	23.1803	BGIBMGA000584;BGIBMGA000585;BGIBMGA002076;BGIBMGA002095;BGIBMGA002109
OBRU01_Sc02364	68610	51	1345.29	0.743332	31.4112
OBRU01_Sc08867	18920	1	18920	0.0528541	15.8376	BGIBMGA002030;BGIBMGA002030;BGIBMGA002031
OBRU01_Sc08863	18935	10	1893.5	0.528123	15.7722
OBRU01_Sc08861	18939	2	9469.5	0.105602	15.0934
OBRU01_Sc10917	12130	0	0	0	14.3043
OBRU01_Sc10914	12131	0	0	0	15.8706
OBRU01_Sc10913	12131	5	2426.2	0.412167	33.6702
OBRU01_Sc10911	11558	4	2889.5	0.346081	17.8122
OBRU01_Sc09147	18117	12	1509.75	0.662361	30.0704
OBRU01_Sc09144	17864	0	0	0	15.9987
OBRU01_Sc06674	29655	20	1482.75	0.674423	18.6844
OBRU01_Sc01743	81491	75	1086.55	0.920347	38.2456
OBRU01_Sc10496	13213	0	0	0	17.0627
OBRU01_Sc10495	13214	8	1651.75	0.605418	19.0378
OBRU01_Sc07235	25881	16	1617.56	0.618214	18.1557
OBRU01_Sc02772	61319	19	3227.32	0.309855	16.9805
OBRU01_Sc03420	54559	41	1330.71	0.75148	33.4118
OBRU01_Sc09304	16833	15	1122.2	0.891107	17.7714
OBRU01_Sc09306	16829	0	0	0	16.9266	BGIBMGA002124;BGIBMGA012234
OBRU01_Sc09300	17022	3	5674	0.176243	29.8416
OBRU01_Sc11496	10700	2	5350	0.186916	17.474
OBRU01_Sc11493	10709	0	0	0	14.2096
OBRU01_Sc01515	86681	46	1884.37	0.530681	18.0534	BGIBMGA012265;BGIBMGA012265;BGIBMGA012266;BGIBMGA012327;BGIBMGA012327;BGIBMGA012327;BGIBMGA012327;BGIBMGA012327;BGIBMGA012327;BGIBMGA012327;BGIBMGA012327
OBRU01_Sc10726	12605	0	0	0	14.4909
OBRU01_Sc05512	35525	5	7105	0.140746	16.9136	BGIBMGA000659;BGIBMGA000659;BGIBMGA000659;BGIBMGA000659;BGIBMGA000659;BGIBMGA000659
OBRU01_Sc07004	26939	18	1496.61	0.668176	23.2536
OBRU01_Sc02984	58886	40	1472.15	0.679279	27.2937	BGIBMGA000692;BGIBMGA000692;BGIBMGA000692;BGIBMGA000692;BGIBMGA000692;BGIBMGA000692;BGIBMGA000692;BGIBMGA000692;BGIBMGA000692;BGIBMGA000692;BGIBMGA000693;BGIBMGA000693;BGIBMGA000693;BGIBMGA002147;BGIBMGA002148;BGIBMGA002148;BGIBMGA002148;BGIBMGA002148;BGIBMGA002148;BGIBMGA002148;BGIBMGA002148;BGIBMGA002148;BGIBMGA002148;BGIBMGA002148;BGIBMGA002148;BGIBMGA002148;BGIBMGA002148;BGIBMGA002148;BGIBMGA…
OBRU01_Sc02988	59006	59	1000.1	0.999898	21.0085
OBRU01_Sc13645	11052	2	5526	0.180963	14.3261
OBRU01_Sc10605	13150	5	2630	0.380228	13.6807
OBRU01_Sc10603	13312	5	2662.4	0.375601	20.417
OBRU01_Sc03871	48877	15	3258.47	0.306893	14.6546	BGIBMGA000626;BGIBMGA000626;BGIBMGA000626;BGIBMGA000626;BGIBMGA000626;BGIBMGA000626;BGIBMGA000626;BGIBMGA000626;BGIBMGA000626
OBRU01_Sc03017	58524	57	1026.74	0.973959	32.0097
OBRU01_Sc10987	11969	2	5984.5	0.167098	13.6632
OBRU01_Sc10986	11970	2	5985	0.167084	13.8392
OBRU01_Sc11766	10052	1	10052	0.0994827	15.6044
OBRU01_Sc11763	10060	2	5030	0.198807	15.3827
OBRU01_Sc09415	16432	0	0	0	16.373
OBRU01_Sc10411	13539	0	0	0	14.7307
OBRU01_Sc10418	13963	3	4654.33	0.214854	12.4486
OBRU01_Sc01618	84505	26	3250.19	0.307674	15.231	BGIBMGA002038;BGIBMGA002092;BGIBMGA002092;BGIBMGA002093;BGIBMGA002093;BGIBMGA002093;BGIBMGA002093
OBRU01_Sc07549	24297	13	1869	0.535045	14.9892
OBRU01_Sc05304	37048	24	1543.67	0.647808	24.0937	BGIBMGA000491;BGIBMGA000491
OBRU01_Sc11140	11631	5	2326.2	0.429886	13.9901
OBRU01_Sc11141	10127	4	2531.75	0.394984	16.1277
OBRU01_Sc10232	14597	9	1621.89	0.616565	21.9057
OBRU01_Sc10239	13883	6	2313.83	0.432183	14.2057
OBRU01_Sc14929	10445	1	10445	0.0957396	13.1652
OBRU01_Sc01033	103012	11	9364.73	0.106784	16.6238	BGIBMGA012239;BGIBMGA012239;BGIBMGA012239;BGIBMGA012240;BGIBMGA012240;BGIBMGA012240;BGIBMGA012240;BGIBMGA012240;BGIBMGA012240;BGIBMGA012240;BGIBMGA012240;BGIBMGA012240;BGIBMGA012240;BGIBMGA012240;BGIBMGA012240;BGIBMGA012240;BGIBMGA012240
OBRU01_Sc09627	15780	11	1434.55	0.697085	23.2137
OBRU01_Sc09623	13672	5	2734.4	0.365711	14.9026
OBRU01_Sc07080	26552	12	2212.67	0.451943	32.3218
OBRU01_Sc02280	69886	44	1588.32	0.629597	17.64
OBRU01_Sc02283	69803	9	7755.89	0.128934	15.2995
OBRU01_Sc08998	18336	2	9168	0.109075	17.403	BGIBMGA000717;BGIBMGA012292;BGIBMGA012292;BGIBMGA012292;BGIBMGA012292;BGIBMGA012306;BGIBMGA012306;BGIBMGA012306;BGIBMGA012306;BGIBMGA012306
OBRU01_Sc09020	18260	5	3652	0.273823	25.7119
OBRU01_Sc09023	18395	18	1021.94	0.978527	21.1725
OBRU01_Sc10867	12484	11	1134.91	0.881128	16.503
OBRU01_Sc10864	12233	2	6116.5	0.163492	16.7364
OBRU01_Sc10004	14671	0	0	0	13.6336
OBRU01_Sc10006	14659	10	1465.9	0.682175	15.8919
OBRU01_Sc03365	55239	32	1726.22	0.579301	21.0705	BGIBMGA012247;BGIBMGA012247;BGIBMGA012247;BGIBMGA012247;BGIBMGA012247;BGIBMGA012247;BGIBMGA012344;BGIBMGA012344;BGIBMGA012344;BGIBMGA012345
OBRU01_Sc03099	57518	40	1437.95	0.695434	17.4469
OBRU01_Sc07788	23538	1	23538	0.0424845	12.9161
OBRU01_Sc06258	31152	16	1947	0.513611	16.5976	BGIBMGA000612;BGIBMGA000612;BGIBMGA000612;BGIBMGA000612;BGIBMGA000612;BGIBMGA000612;BGIBMGA000612;BGIBMGA000613;BGIBMGA000613;BGIBMGA000613;BGIBMGA000613;BGIBMGA000613;BGIBMGA000613;BGIBMGA000613
OBRU01_Sc07121	29605	28	1057.32	0.945786	18.434
OBRU01_Sc08548	20092	16	1255.75	0.796337	22.5944
OBRU01_Sc08543	20116	17	1183.29	0.845098	15.7439
OBRU01_Sc08546	20098	14	1435.57	0.696587	15.4748
OBRU01_Sc10088	14373	3	4791	0.208725	15.0177
OBRU01_Sc11252	11276	4	2819	0.354736	15.2995
OBRU01_Sc11257	19103	11	1736.64	0.575826	16.2601
OBRU01_Sc11254	11279	4	2819.75	0.354641	14.6785
OBRU01_Sc09964	14840	4	3710	0.269542	15.0997
OBRU01_Sc11641	10366	5	2073.2	0.482346	14.5511
OBRU01_Sc11640	10367	0	0	0	14.7042
OBRU01_Sc11644	10691	4	2672.75	0.374146	16.6111
OBRU01_Sc11649	10599	8	1324.88	0.754788	14.5447
OBRU01_Sc01747	80730	6	13455	0.0743218	16.2144
OBRU01_Sc10512	14027	9	1558.56	0.64162	18.4122
OBRU01_Sc07370	32911	13	2531.62	0.395005	18.7481
OBRU01_Sc05095	38468	20	1923.4	0.519913	14.8785
OBRU01_Sc07638	23911	14	1707.93	0.585505	17.3076
OBRU01_Sc08917	18738	17	1102.24	0.907247	33.3412
OBRU01_Sc11022	11877	0	0	0	15.7162
OBRU01_Sc11025	11865	1	11865	0.0842815	14.0364
OBRU01_Sc09938	19087	3	6362.33	0.157175	13.5136
OBRU01_Sc10370	13654	0	0	0	11.5745
OBRU01_Sc13541	17938	3	5979.33	0.167243	16.0776
OBRU01_Sc10081	14827	11	1347.91	0.74189	18.6634
OBRU01_Sc11560	10544	5	2108.8	0.474203	15.7928
OBRU01_Sc11569	10521	6	1753.5	0.570288	16.1127
OBRU01_Sc09700	15529	0	0	0	14.135
OBRU01_Sc10946	12058	7	1722.57	0.580527	16.329
OBRU01_Sc10941	12073	0	0	0	14.1385
OBRU01_Sc09275	16966	6	2827.67	0.353648	14.7927
OBRU01_Sc09279	16960	8	2120	0.471698	15.0382
OBRU01_Sc09131	17709	13	1362.23	0.73409	19.4148
OBRU01_Sc07245	25818	8	3227.25	0.309861	15.864
OBRU01_Sc13001	12623	6	2103.83	0.475323	14.8843
OBRU01_Sc09330	16716	5	3343.2	0.299115	14.3475
OBRU01_Sc11194	11424	7	1632	0.612745	18.0453
OBRU01_Sc11440	10880	6	1813.33	0.551471	14.4128
OBRU01_Sc11447	11159	6	1859.83	0.537683	18.0333
OBRU01_Sc11448	10904	2	5452	0.183419	16.7845
OBRU01_Sc10715	12629	11	1148.09	0.871011	16.0704
OBRU01_Sc10717	12621	6	2103.5	0.475398	25.0529
OBRU01_Sc10710	15283	12	1273.58	0.785186	26.6928
OBRU01_Sc10713	12630	1	12630	0.0791766	14.8635
OBRU01_Sc06324	30511	0	0	0	16.5722	BGIBMGA000539;BGIBMGA000539;BGIBMGA000539;BGIBMGA000685;BGIBMGA000685;BGIBMGA000685;BGIBMGA000685
OBRU01_Sc09647	15384	5	3076.8	0.325013	13.4047
OBRU01_Sc09641	15726	3	5242	0.190767	16.5382	BGIBMGA012275;BGIBMGA012275;BGIBMGA012275
OBRU01_Sc08786	19257	11	1750.64	0.571221	14.8202
OBRU01_Sc08782	18490	8	2311.25	0.432666	15.4605
OBRU01_Sc10658	12767	11	1160.64	0.861596	17.6965
OBRU01_Sc09784	15279	6	2546.5	0.392696	18.3546
OBRU01_Sc06420	29997	21	1428.43	0.70007	15.4101
OBRU01_Sc03064	58106	39	1489.9	0.671187	24.4727	BGIBMGA002122;BGIBMGA002123;BGIBMGA002123;BGIBMGA002123;BGIBMGA002123;BGIBMGA002123;BGIBMGA002123;BGIBMGA002123;BGIBMGA002123;BGIBMGA002123;BGIBMGA002123;BGIBMGA002123;BGIBMGA002123;BGIBMGA002123;BGIBMGA002123
OBRU01_Sc08817	19124	14	1366	0.732064	15.9405
OBRU01_Sc08812	19134	5	3826.8	0.261315	18.0423
OBRU01_Sc11378	14980	0	0	0	14.6159
OBRU01_Sc11739	10147	0	0	0	14.0159
OBRU01_Sc11732	10126	1	10126	0.0987557	21.023
OBRU01_Sc09426	16378	1	16378	0.0610575	20.3805
OBRU01_Sc09427	16441	15	1096.07	0.912353	15.9789
OBRU01_Sc12320	18052	7	2578.86	0.387769	14.6014
OBRU01_Sc06197	31309	22	1423.14	0.702673	37.722
OBRU01_Sc07573	24511	19	1290.05	0.775162	14.3492
OBRU01_Sc07578	23114	19	1216.53	0.822013	28.7244
OBRU01_Sc11114	11629	9	1292.11	0.773927	23.2287
OBRU01_Sc11117	11621	7	1660.14	0.602358	13.6715
OBRU01_Sc11110	11637	3	3879	0.257798	20.3785
OBRU01_Sc11113	11631	0	0	0	14.7219	BGIBMGA000648
OBRU01_Sc10794	12393	4	3098.25	0.322763	14.3371
OBRU01_Sc10795	12393	0	0	0	15.9915
OBRU01_Sc10797	12810	4	3202.5	0.312256	14.577
OBRU01_Sc10791	12399	2	6199.5	0.161303	15.1438
OBRU01_Sc10798	12389	1	12389	0.0807168	19.4361
OBRU01_Sc09673	15606	3	5202	0.192234	14.4844
OBRU01_Sc08619	19842	11	1803.82	0.55438	22.6944
OBRU01_Sc05795	35237	16	2202.31	0.454068	26.6093
OBRU01_Sc06833	27930	7	3990	0.250627	19.2595	BGIBMGA000597;BGIBMGA000597;BGIBMGA000597
OBRU01_Sc04083	52129	42	1241.17	0.805694	31.3901
OBRU01_Sc09134	17704	0	0	0	15.3175
OBRU01_Sc12147	14340	2	7170	0.13947	14.4614
OBRU01_Sc12146	17250	9	1916.67	0.521739	16.6215
OBRU01_Sc08706	19502	15	1300.13	0.769152	15.9294
OBRU01_Sc08703	20250	7	2892.86	0.345679	15.8979
OBRU01_Sc11097	11576	7	1653.71	0.604699	15.3876
OBRU01_Sc11328	11085	0	0	0	16.7585
OBRU01_Sc11326	11186	1	11186	0.0893975	14.1941
OBRU01_Sc11327	11086	2	5543	0.180408	15.486
OBRU01_Sc11322	11307	0	0	0	13.704
OBRU01_Sc10052	14522	9	1613.56	0.619749	13.573
OBRU01_Sc08063	22104	7	3157.71	0.316685	16.8365
OBRU01_Sc13170	14476	7	2068	0.483559	20.5624
OBRU01_Sc08519	20210	15	1347.33	0.742207	13.6882
OBRU01_Sc10467	13287	4	3321.75	0.301046	15.8143
OBRU01_Sc10460	13738	6	2289.67	0.436745	30.0463
OBRU01_Sc10461	13514	0	0	0	14.985
OBRU01_Sc11521	10647	8	1330.88	0.751385	13.6498	BGIBMGA012307;BGIBMGA012339;BGIBMGA012339
OBRU01_Sc10693	13091	6	2181.83	0.45833	72.5507
OBRU01_Sc09959	20314	20	1015.7	0.984543	48.5326
OBRU01_Sc09950	14817	8	1852.12	0.53992	15.7625
OBRU01_Sc09954	14804	0	0	0	15.3046
OBRU01_Sc10244	13869	0	0	0	15.0879
OBRU01_Sc10242	13175	1	13175	0.0759013	13.8244
OBRU01_Sc10248	18118	7	2588.29	0.386356	14.9379
OBRU01_Sc00029	273225	74	3692.23	0.270839	18.6833	BGIBMGA000523;BGIBMGA000523;BGIBMGA000523;BGIBMGA000550;BGIBMGA000550;BGIBMGA000550;BGIBMGA000550;BGIBMGA000550;BGIBMGA000550;BGIBMGA000550;BGIBMGA000550;BGIBMGA000550;BGIBMGA000550;BGIBMGA000550;BGIBMGA000550;BGIBMGA000550;BGIBMGA000550;BGIBMGA000551;BGIBMGA000552;BGIBMGA000552;BGIBMGA000552;BGIBMGA000552;BGIBMGA000553;BGIBMGA000553;BGIBMGA000553;BGIBMGA000553;BGIBMGA000553;BGIBMGA000553;BGIBMGA…
OBRU01_Sc08238	21392	11	1944.73	0.514211	17.7227
OBRU01_Sc11672	10235	1	10235	0.097704	16.4822
OBRU01_Sc11673	10234	7	1462	0.683995	14.5836
OBRU01_Sc11675	10290	0	0	0	13.9015
OBRU01_Sc11676	10232	7	1461.71	0.684128	15.1356
OBRU01_Sc08491	20536	8	2567	0.38956	18.9243	BGIBMGA000719;BGIBMGA000719;BGIBMGA000719
OBRU01_Sc08494	20654	3	6884.67	0.14525	15.1063
OBRU01_Sc09545	16027	0	0	0	14.9704
OBRU01_Sc09542	16032	5	3206.4	0.311876	16.4369
OBRU01_Sc09548	16017	15	1067.8	0.936505	17.9299
OBRU01_Sc11377	10970	4	2742.5	0.364631	16.1565
OBRU01_Sc06516	29702	0	0	0	14.1042
OBRU01_Sc08960	18506	18	1028.11	0.972658	17.4329
OBRU01_Sc10830	12322	7	1760.29	0.56809	14.0179
OBRU01_Sc10834	12318	0	0	0	13.3042
OBRU01_Sc10836	12306	3	4102	0.243784	15.0965
OBRU01_Sc11019	12232	10	1223.2	0.817528	66.0516
OBRU01_Sc11010	11913	10	1191.3	0.839419	19.5617
OBRU01_Sc11014	11897	5	2379.4	0.420274	14.8224
OBRU01_Sc11017	11885	3	3961.67	0.252419	17.0377
OBRU01_Sc01959	76037	19	4001.95	0.249878	18.7243	BGIBMGA000512;BGIBMGA000715;BGIBMGA000715;BGIBMGA000715;BGIBMGA000715;BGIBMGA000715;BGIBMGA000715;BGIBMGA000715;BGIBMGA000715;BGIBMGA000715;BGIBMGA000715;BGIBMGA000715;BGIBMGA000715
OBRU01_Sc07482	24710	4	6177.5	0.161878	34.0311
OBRU01_Sc07487	25191	25	1007.64	0.992418	15.9702
OBRU01_Sc06286	32100	28	1146.43	0.872274	27.5894
OBRU01_Sc06282	30965	18	1720.28	0.581301	28.2871
OBRU01_Sc04592	42581	12	3548.42	0.281816	16.8956	BGIBMGA012267;BGIBMGA012267;BGIBMGA012267;BGIBMGA012267;BGIBMGA012324;BGIBMGA012325;BGIBMGA012325;BGIBMGA012325
OBRU01_Sc02504	65846	10	6584.6	0.15187	16.1739	BGIBMGA002125;BGIBMGA002127;BGIBMGA002127
OBRU01_Sc05148	38171	27	1413.74	0.707343	29.4637
OBRU01_Sc12628	14200	0	0	0	13.9705
OBRU01_Sc09241	17350	4	4337.5	0.230548	14.6402
OBRU01_Sc10979	11985	0	0	0	14.1441
OBRU01_Sc09866	15058	9	1673.11	0.597689	15.1989	BGIBMGA000640;BGIBMGA000640;BGIBMGA000640
OBRU01_Sc00387	149570	24	6232.08	0.16046	16.8471	BGIBMGA000603;BGIBMGA000603;BGIBMGA000603;BGIBMGA000603;BGIBMGA000603;BGIBMGA000603;BGIBMGA000603;BGIBMGA000603;BGIBMGA000603;BGIBMGA000603;BGIBMGA000603;BGIBMGA000603;BGIBMGA000603;BGIBMGA000603;BGIBMGA000603;BGIBMGA000603;BGIBMGA000604;BGIBMGA000605;BGIBMGA000607;BGIBMGA000607;BGIBMGA000608;BGIBMGA000608;BGIBMGA000608;BGIBMGA000608;BGIBMGA000608;BGIBMGA000608
OBRU01_Sc11201	11411	3	3803.67	0.262904	14.9023
OBRU01_Sc11205	11408	8	1426	0.701262	16.7694
OBRU01_Sc11206	11401	4	2850.25	0.350846	18.515
OBRU01_Sc08385	20689	15	1379.27	0.725023	18.8352
OBRU01_Sc11785	10016	2	5008	0.199681	15.308
OBRU01_Sc06126	31912	0	0	0	11.7046
OBRU01_Sc10528	13135	7	1876.43	0.532927	16.9372
OBRU01_Sc13033	13306	5	2661.2	0.37577	15.2795
OBRU01_Sc14333	13070	0	0	0	16.5803
OBRU01_Sc10540	13095	0	0	0	12.5152
OBRU01_Sc10545	13083	3	4361	0.229305	16.5821
OBRU01_Sc11439	10833	2	5416.5	0.184621	15.5611
OBRU01_Sc11437	10837	1	10837	0.0922765	15.4061
OBRU01_Sc02132	143750	33	4356.06	0.229565	15.9243	BGIBMGA003849;BGIBMGA003850;BGIBMGA003851;BGIBMGA003851;BGIBMGA003851;BGIBMGA003851;BGIBMGA003851;BGIBMGA003851
OBRU01_Sc04999	39248	26	1509.54	0.662454	11.9185	BGIBMGA002036;BGIBMGA002036
OBRU01_Sc05646	34705	10	3470.5	0.288143	16.7711	BGIBMGA000680;BGIBMGA000680;BGIBMGA000680;BGIBMGA000680;BGIBMGA000680
OBRU01_Sc06594	41596	24	1733.17	0.576979	18.1169	BGIBMGA012338;BGIBMGA012338;BGIBMGA012338;BGIBMGA012338;BGIBMGA012338;BGIBMGA012338;BGIBMGA012338;BGIBMGA012338;BGIBMGA012338;BGIBMGA012338;BGIBMGA012338;BGIBMGA012338;BGIBMGA012338;BGIBMGA012338;BGIBMGA012338;BGIBMGA012338;BGIBMGA012338;BGIBMGA012338;BGIBMGA012338;BGIBMGA012338;BGIBMGA012338;BGIBMGA012338;BGIBMGA012338
OBRU01_Sc06597	29122	11	2647.45	0.377721	15.2734	BGIBMGA002096;BGIBMGA002096;BGIBMGA002096;BGIBMGA002096;BGIBMGA002096;BGIBMGA002096
OBRU01_Sc02696	70639	5	14127.8	0.0707824	16.6534	BGIBMGA002139;BGIBMGA002139;BGIBMGA002139;BGIBMGA002140
OBRU01_Sc11538	10597	2	5298.5	0.188733	21.5846
OBRU01_Sc11537	10601	0	0	0	14.5588
OBRU01_Sc11535	10604	6	1767.33	0.565824	15.5539
OBRU01_Sc11534	10610	7	1515.71	0.659755	16.6358
OBRU01_Sc05930	32943	22	1497.41	0.66782	29.622
OBRU01_Sc04816	40592	23	1764.87	0.566614	16.0083
OBRU01_Sc08846	19261	11	1751	0.571102	26.3494
OBRU01_Sc08841	19008	15	1267.2	0.789141	18.0678
OBRU01_Sc11285	11186	0	0	0	15.378
OBRU01_Sc11284	11187	4	2796.75	0.357558	16.2465
OBRU01_Sc11287	11183	5	2236.6	0.447107	15.9203
OBRU01_Sc11288	11443	10	1144.3	0.873897	25.5886
OBRU01_Sc08301	21078	0	0	0	16.4786	BGIBMGA012246;BGIBMGA012345;BGIBMGA012345;BGIBMGA012346;BGIBMGA012346;BGIBMGA012346;BGIBMGA012346;BGIBMGA012346
OBRU01_Sc08308	21088	11	1917.09	0.521624	16.8392
OBRU01_Sc00489	137349	73	1881.49	0.531493	32.8586	BGIBMGA002020;BGIBMGA002020;BGIBMGA002020;BGIBMGA002020;BGIBMGA002020;BGIBMGA002020;BGIBMGA002020;BGIBMGA002020;BGIBMGA002020;BGIBMGA002020;BGIBMGA002020;BGIBMGA002020;BGIBMGA002020;BGIBMGA002020;BGIBMGA002020
OBRU01_Sc11709	10161	0	0	0	14.1753
OBRU01_Sc09161	17589	7	2512.71	0.397976	33.2401
OBRU01_Sc09365	16613	1	16613	0.0601938	16.8855
OBRU01_Sc09364	16612	16	1038.25	0.963159	17.2201
OBRU01_Sc11126	11601	0	0	0	15.1883
OBRU01_Sc11129	11589	7	1655.57	0.604021	16.6645
OBRU01_Sc10299	14628	14	1044.86	0.957069	15.0135
OBRU01_Sc10298	13743	11	1249.36	0.800407	18.6002
OBRU01_Sc10749	12744	3	4248	0.235405	17.9531
OBRU01_Sc07973	22484	0	0	0	16.262
OBRU01_Sc04282	45250	32	1414.06	0.707182	45.487
OBRU01_Sc09174	17547	7	2506.71	0.398929	15.0635
OBRU01_Sc09175	17547	10	1754.7	0.569898	17.6902
OBRU01_Sc08757	17563	4	4390.75	0.227752	13.145
OBRU01_Sc08751	19688	4	4922	0.203169	14.5142
OBRU01_Sc08753	19365	7	2766.43	0.361477	14.9226
OBRU01_Sc09086	18300	8	2287.5	0.437158	17.3126
OBRU01_Sc10884	12234	0	0	0	15.2364
OBRU01_Sc10885	12180	6	2030	0.492611	14.8751
OBRU01_Sc10887	12523	2	6261.5	0.159706	15.6155
OBRU01_Sc10889	12173	10	1217.3	0.82149	16.7676
OBRU01_Sc11370	10978	4	2744.5	0.364365	13.8421
OBRU01_Sc11372	10977	9	1219.67	0.819896	18.5234
OBRU01_Sc03812	49746	18	2763.67	0.361838	18.1893	BGIBMGA000499;BGIBMGA000499;BGIBMGA000500;BGIBMGA000500;BGIBMGA000500;BGIBMGA000500;BGIBMGA000723;BGIBMGA000723;BGIBMGA000723;BGIBMGA000723;BGIBMGA002132;BGIBMGA002132;BGIBMGA002133
OBRU01_Sc02076	73590	37	1988.92	0.502786	15.9367	BGIBMGA000651;BGIBMGA000651;BGIBMGA000651;BGIBMGA000652;BGIBMGA000653;BGIBMGA000653
OBRU01_Sc02078	73567	70	1050.96	0.951514	17.972	BGIBMGA000530;BGIBMGA000530;BGIBMGA000531;BGIBMGA000531;BGIBMGA000698;BGIBMGA000698;BGIBMGA000698;BGIBMGA000698;BGIBMGA000698;BGIBMGA000698;BGIBMGA000698;BGIBMGA000698;BGIBMGA000698;BGIBMGA000698;BGIBMGA000698;BGIBMGA000698;BGIBMGA000698;BGIBMGA000698;BGIBMGA000698;BGIBMGA000698;BGIBMGA000698;BGIBMGA000698;BGIBMGA000698;BGIBMGA000698;BGIBMGA000698;BGIBMGA000698;BGIBMGA000698;BGIBMGA000698;BGIBMGA…
OBRU01_Sc06238	31614	4	7903.5	0.126526	110.001
OBRU01_Sc06239	31076	5	6215.2	0.160896	14.5881
OBRU01_Sc02803	61258	6	10209.7	0.0979464	16.808	BGIBMGA002018;BGIBMGA002018;BGIBMGA002018;BGIBMGA002018;BGIBMGA002018;BGIBMGA002018;BGIBMGA002018;BGIBMGA002018;BGIBMGA002018;BGIBMGA002018;BGIBMGA002018;BGIBMGA002018;BGIBMGA002018;BGIBMGA002018;BGIBMGA002018;BGIBMGA002018;BGIBMGA002018;BGIBMGA002018;BGIBMGA002018;BGIBMGA002018;BGIBMGA002018;BGIBMGA002018;BGIBMGA002018;BGIBMGA002018;BGIBMGA002018;BGIBMGA002018
OBRU01_Sc02809	61177	21	2913.19	0.343266	18.665	BGIBMGA000579;BGIBMGA000579;BGIBMGA000579;BGIBMGA000579;BGIBMGA000580;BGIBMGA000580;BGIBMGA000633
OBRU01_Sc09475	16160	13	1243.08	0.804455	15.5773
OBRU01_Sc09474	16214	12	1351.17	0.740101	48.5297
OBRU01_Sc10432	13370	0	0	0	15.8373	BGIBMGA012268;BGIBMGA012268;BGIBMGA012268;BGIBMGA012268;BGIBMGA012268
OBRU01_Sc09293	16878	10	1687.8	0.592487	16.5121
OBRU01_Sc07522	22068	15	1471.2	0.679717	17.8559
OBRU01_Sc07290	25562	8	3195.25	0.312965	15.3226
OBRU01_Sc03998	47700	46	1036.96	0.964361	18.5743
OBRU01_Sc03178	56679	16	3542.44	0.282292	16.6536	BGIBMGA012304;BGIBMGA012304;BGIBMGA012304;BGIBMGA012304;BGIBMGA012304
OBRU01_Sc07881	22890	3	7630	0.131062	14.8939
OBRU01_Sc09907	14944	0	0	0	16.4715
OBRU01_Sc10214	13950	6	2325	0.430108	15.7613
OBRU01_Sc10211	13960	0	0	0	15.0479
OBRU01_Sc14016	11615	5	2323	0.430478	17.8818
OBRU01_Sc11627	10394	5	2078.8	0.481047	13.2369
OBRU01_Sc11622	10405	0	0	0	16.0529
OBRU01_Sc11620	10406	2	5203	0.192197	14.364
OBRU01_Sc06049	32167	10	3216.7	0.310878	17.451	BGIBMGA000583;BGIBMGA000584;BGIBMGA000584;BGIBMGA000585;BGIBMGA000586;BGIBMGA000673
OBRU01_Sc04753	41153	33	1247.06	0.801886	19.7569	BGIBMGA000526;BGIBMGA000526;BGIBMGA000701;BGIBMGA000702
OBRU01_Sc04031	47442	17	2790.71	0.358332	17.9432	BGIBMGA000523;BGIBMGA000591;BGIBMGA000591;BGIBMGA000591;BGIBMGA000591;BGIBMGA000591;BGIBMGA000591;BGIBMGA000591;BGIBMGA000591;BGIBMGA000591;BGIBMGA000591;BGIBMGA000591;BGIBMGA000591;BGIBMGA000622;BGIBMGA000622;BGIBMGA000622;BGIBMGA000622;BGIBMGA000622;BGIBMGA000622;BGIBMGA000622;BGIBMGA000622;BGIBMGA000622;BGIBMGA000622;BGIBMGA000622;BGIBMGA000622;BGIBMGA000622;BGIBMGA000622;BGIBMGA000622;BGIBMGA…
OBRU01_Sc09006	18325	11	1665.91	0.600273	20.6773
OBRU01_Sc09008	18303	16	1143.94	0.874174	48.1536
OBRU01_Sc10800	12386	0	0	0	15.085
OBRU01_Sc10803	12584	12	1048.67	0.953592	14.2822
OBRU01_Sc10807	12376	1	12376	0.0808016	10.2538
OBRU01_Sc11044	11796	1	11796	0.0847745	17.2941
OBRU01_Sc11040	11814	1	11814	0.0846453	15.3718
OBRU01_Sc11048	11788	5	2357.6	0.42416	14.1317
OBRU01_Sc10393	13481	0	0	0	14.5863
OBRU01_Sc10394	13469	1	13469	0.0742446	14.6394
OBRU01_Sc10395	13467	0	0	0	13.4004
OBRU01_Sc10028	14580	4	3645	0.274348	14.2237
OBRU01_Sc10025	14903	10	1490.3	0.671006	13.2428
OBRU01_Sc08016	22500	9	2500	0.4	16.1089
OBRU01_Sc08015	22309	7	3187	0.313775	15.957	BGIBMGA003852;BGIBMGA003852;BGIBMGA003852;BGIBMGA003852;BGIBMGA003852;BGIBMGA003852
OBRU01_Sc03304	55259	36	1534.97	0.651478	34.9175
OBRU01_Sc03688	50668	44	1151.55	0.868398	26.1684	BGIBMGA012252;BGIBMGA012252;BGIBMGA012252;BGIBMGA012252;BGIBMGA012252;BGIBMGA012252;BGIBMGA012252;BGIBMGA012252;BGIBMGA012252;BGIBMGA012254
OBRU01_Sc08434	20603	11	1873	0.533903	17.0669
OBRU01_Sc08567	20016	10	2001.6	0.4996	16.7865
OBRU01_Sc08560	20034	19	1054.42	0.948388	14.9606
OBRU01_Sc09214	17433	9	1937	0.516262	19.0481
OBRU01_Sc09211	17680	3	5893.33	0.169683	14.1665
OBRU01_Sc00353	154680	10	15468	0.0646496	16.1115	BGIBMGA000670;BGIBMGA000670;BGIBMGA001999;BGIBMGA001999;BGIBMGA001999;BGIBMGA001999;BGIBMGA002000;BGIBMGA002000;BGIBMGA002000;BGIBMGA002001;BGIBMGA002001;BGIBMGA002001;BGIBMGA002002;BGIBMGA002002;BGIBMGA002002;BGIBMGA002002;BGIBMGA002002;BGIBMGA002005;BGIBMGA002005;BGIBMGA002005;BGIBMGA002088;BGIBMGA002088
OBRU01_Sc11232	11321	2	5660.5	0.176663	9.60101
OBRU01_Sc11233	10577	0	0	0	12.2
OBRU01_Sc11235	11319	5	2263.8	0.441735	15.9047
OBRU01_Sc11239	11330	0	0	0	13.7916
OBRU01_Sc03918	48501	33	1469.73	0.680398	17.0673
OBRU01_Sc08605	19401	13	1492.38	0.670069	19.1421
OBRU01_Sc11628	10392	0	0	0	15.7218
OBRU01_Sc10579	12984	0	0	0	15.4576	BGIBMGA000564;BGIBMGA000564;BGIBMGA000564;BGIBMGA000564
OBRU01_Sc09393	16483	4	4120.75	0.242674	18.4178	BGIBMGA000683;BGIBMGA000683;BGIBMGA000683;BGIBMGA000683;BGIBMGA000683
OBRU01_Sc02930	59659	37	1612.41	0.620191	17.0391	BGIBMGA012319;BGIBMGA012319;BGIBMGA012319;BGIBMGA012319;BGIBMGA012319;BGIBMGA012319
OBRU01_Sc10311	13711	9	1523.44	0.656407	17.396
OBRU01_Sc10316	10875	4	2718.75	0.367816	18.2486
OBRU01_Sc13566	12150	0	0	0	14.8873
OBRU01_Sc13562	15166	5	3033.2	0.329685	13.7701
OBRU01_Sc11544	10578	6	1763	0.567215	15.8288
OBRU01_Sc11548	10572	2	5286	0.189179	33.5661
OBRU01_Sc11549	10572	0	0	0	16.3717	BGIBMGA012354;BGIBMGA012354;BGIBMGA012354;BGIBMGA012355;BGIBMGA012355;BGIBMGA012355;BGIBMGA012355;BGIBMGA012355;BGIBMGA012355;BGIBMGA012355;BGIBMGA012355;BGIBMGA012355
OBRU01_Sc07459	24808	24	1033.67	0.96743	38.1239
OBRU01_Sc07458	24794	13	1907.23	0.52432	31.5823
OBRU01_Sc05963	32737	5	6547.4	0.152732	16.769	BGIBMGA012307;BGIBMGA012307;BGIBMGA012307;BGIBMGA012307;BGIBMGA012307;BGIBMGA012307;BGIBMGA012307;BGIBMGA012307;BGIBMGA012307;BGIBMGA012307;BGIBMGA012307;BGIBMGA012307
OBRU01_Sc10952	12047	3	4015.67	0.249025	16.7136
OBRU01_Sc08875	18880	11	1716.36	0.582627	17.9008
OBRU01_Sc10925	12108	0	0	0	16.6834
OBRU01_Sc09831	15173	5	3034.6	0.329533	20.098
OBRU01_Sc12433	12852	4	3213	0.311236	15.1032
OBRU01_Sc10107	13064	12	1088.67	0.918555	15.9313
OBRU01_Sc05331	36830	22	1674.09	0.597339	17.2023
OBRU01_Sc09488	16227	7	2318.14	0.43138	19.2435
OBRU01_Sc08687	19545	5	3909	0.25582	16.5467
OBRU01_Sc09151	17953	15	1196.87	0.835515	15.2005
OBRU01_Sc09152	17643	5	3528.6	0.283399	15.4824
OBRU01_Sc09156	18127	17	1066.29	0.937828	16.3538
OBRU01_Sc06680	28838	2	14419	0.0693529	16.4935
OBRU01_Sc10486	13235	1	13235	0.0755572	11.4696
OBRU01_Sc07226	25934	16	1620.88	0.616951	17.6746
OBRU01_Sc06628	29130	21	1387.14	0.720906	43.5627
OBRU01_Sc09421	16394	10	1639.4	0.609979	17.5873
OBRU01_Sc11469	10752	9	1194.67	0.837054	17.0874
OBRU01_Sc11468	10753	3	3584.33	0.278992	15.8674
OBRU01_Sc11462	10442	0	0	0	14.3165
OBRU01_Sc11464	10771	3	3590.33	0.278526	14.3554
OBRU01_Sc11466	10791	10	1079.1	0.926698	16.5313
OBRU01_Sc10738	12562	0	0	0	11.9686
OBRU01_Sc10737	12567	4	3141.75	0.318294	15.2039
OBRU01_Sc11270	11232	2	5616	0.178063	13.6116
OBRU01_Sc10638	12820	8	1602.5	0.624025	16.9836
OBRU01_Sc11349	11045	5	2209	0.452694	14.4332
OBRU01_Sc11344	11048	4	2762	0.362056	13.8246
OBRU01_Sc11347	14215	13	1093.46	0.914527	15.3196
OBRU01_Sc11340	11182	8	1397.75	0.715436	15.5341
OBRU01_Sc11342	11049	6	1841.5	0.543036	17.2258
OBRU01_Sc08743	19420	0	0	0	15.5291
OBRU01_Sc05712	34264	30	1142.13	0.875555	22.9025	BGIBMGA012272;BGIBMGA012272;BGIBMGA012272;BGIBMGA012272;BGIBMGA012272;BGIBMGA012272;BGIBMGA012272;BGIBMGA012272;BGIBMGA012272
OBRU01_Sc07713	23618	12	1968.17	0.508087	15.9972
OBRU01_Sc13447	13465	5	2693	0.371333	27.679
OBRU01_Sc08359	35497	21	1690.33	0.591599	15.5866
OBRU01_Sc11759	10070	0	0	0	14.4576
OBRU01_Sc11758	10061	3	3353.67	0.298181	15.169
OBRU01_Sc11753	10079	5	2015.8	0.496081	14.442
OBRU01_Sc11751	10082	0	0	0	13.2762
OBRU01_Sc11754	10079	8	1259.88	0.79373	16.4038
OBRU01_Sc10404	14018	10	1401.8	0.713369	13.0833
OBRU01_Sc06738	28295	13	2176.54	0.459445	15.812
OBRU01_Sc11172	11473	0	0	0	17.0918
OBRU01_Sc11177	11492	6	1915.33	0.522102	13.6965
OBRU01_Sc11174	11472	1	11472	0.0871688	19.7987
OBRU01_Sc10226	13923	11	1265.73	0.79006	31.6413
OBRU01_Sc09618	15806	3	5268.67	0.189801	15.4333
OBRU01_Sc07072	26876	21	1279.81	0.781366	27.8232
OBRU01_Sc11361	10989	7	1569.86	0.637001	15.304
OBRU01_Sc11367	11230	3	3743.33	0.267142	15.4244
OBRU01_Sc11364	11090	11	1008.18	0.991885	17.7646
OBRU01_Sc09760	15365	11	1396.82	0.715913	21.3946
OBRU01_Sc12167	16291	7	2327.29	0.429685	19.0301
OBRU01_Sc09054	18525	1	18525	0.0539811	13.2972
OBRU01_Sc10074	14416	0	0	0	15.185
OBRU01_Sc10078	14404	4	3601	0.277701	16.3275
OBRU01_Sc11848	15624	11	1420.36	0.704045	20.1204
OBRU01_Sc07790	23287	7	3326.71	0.300597	16.1486
OBRU01_Sc07797	23260	13	1789.23	0.558899	17.0818
OBRU01_Sc04680	41752	7	5964.57	0.167657	18.5154
OBRU01_Sc04537	43005	14	3071.79	0.325544	15.6073
OBRU01_Sc13933	10471	2	5235.5	0.191004	20.4712
OBRU01_Sc05120	38333	4	9583.25	0.104349	16.9519	BGIBMGA001998;BGIBMGA001998;BGIBMGA001998;BGIBMGA001998;BGIBMGA001998;BGIBMGA001998;BGIBMGA001998;BGIBMGA001998
OBRU01_Sc11265	11252	0	0	0	15.6137
OBRU01_Sc11263	11253	7	1607.57	0.622056	14.8302
OBRU01_Sc11260	11257	0	0	0	16.9465
OBRU01_Sc05453	35935	11	3266.82	0.306108	18.2897
OBRU01_Sc09979	14747	10	1474.7	0.678104	26.2241
OBRU01_Sc10539	13096	12	1091.33	0.91631	17.446
OBRU01_Sc12050	12068	7	1724	0.580046	14.3795
OBRU01_Sc11653	10303	7	1471.86	0.679414	14.0054
OBRU01_Sc11650	10336	0	0	0	14.9827
OBRU01_Sc11658	10289	0	0	0	19.0228
OBRU01_Sc01750	134746	106	1271.19	0.786665	23.3298	BGIBMGA000511;BGIBMGA000511;BGIBMGA000511;BGIBMGA000511;BGIBMGA000511;BGIBMGA000670;BGIBMGA000716;BGIBMGA000716;BGIBMGA000716;BGIBMGA000716;BGIBMGA000716;BGIBMGA003895
OBRU01_Sc09560	15975	15	1065	0.938967	13.557
OBRU01_Sc10527	13140	0	0	0	13.7705
OBRU01_Sc09692	15555	0	0	0	9.35931
OBRU01_Sc09697	15662	0	0	0	15.8184
OBRU01_Sc09695	12448	0	0	0	15.4765
OBRU01_Sc07343	25371	7	3624.43	0.275906	30.4545
OBRU01_Sc05856	33456	20	1672.8	0.5978	26.2334
OBRU01_Sc05542	35127	16	2195.44	0.45549	15.6554
OBRU01_Sc09672	15610	0	0	0	15.3239
OBRU01_Sc09899	23337	5	4667.4	0.214252	14.9591
OBRU01_Sc03713	51354	49	1048.04	0.954161	35.8216
OBRU01_Sc11036	11826	0	0	0	14.7335
OBRU01_Sc11035	11827	5	2365.4	0.422761	14.526
OBRU01_Sc10347	11726	5	2345.2	0.426403	17.0517
OBRU01_Sc10345	13702	10	1370.2	0.72982	35.5877
OBRU01_Sc00635	126071	20	6303.55	0.158641	17.6355	BGIBMGA001993;BGIBMGA001993;BGIBMGA001994;BGIBMGA001994;BGIBMGA001995;BGIBMGA001996;BGIBMGA001996;BGIBMGA001996;BGIBMGA001996;BGIBMGA001996;BGIBMGA001996;BGIBMGA001996;BGIBMGA001996;BGIBMGA001996;BGIBMGA001996;BGIBMGA001997;BGIBMGA002149;BGIBMGA002149;BGIBMGA002149;BGIBMGA002149;BGIBMGA002149;BGIBMGA002149;BGIBMGA002149;BGIBMGA002149;BGIBMGA002149;BGIBMGA012260
OBRU01_Sc11590	10484	9	1164.89	0.858451	14.2458
OBRU01_Sc11595	10460	0	0	0	15.0459
OBRU01_Sc09719	15465	2	7732.5	0.129324	16.048
OBRU01_Sc09711	15482	10	1548.2	0.645911	16.9365
OBRU01_Sc04609	80838	33	2449.64	0.408224	21.2674	BGIBMGA000498;BGIBMGA000498;BGIBMGA000498;BGIBMGA000498;BGIBMGA000724;BGIBMGA000724;BGIBMGA000724;BGIBMGA000724;BGIBMGA000724;BGIBMGA000724;BGIBMGA000724;BGIBMGA000724;BGIBMGA000724;BGIBMGA000724;BGIBMGA000724;BGIBMGA000724;BGIBMGA000724;BGIBMGA000724;BGIBMGA000724;BGIBMGA000724;BGIBMGA000724;BGIBMGA000724;BGIBMGA000724;BGIBMGA000724;BGIBMGA000724;BGIBMGA000724;BGIBMGA000724;BGIBMGA000724;BGIBMGA…
OBRU01_Sc10951	12051	5	2410.2	0.414903	13.5475
OBRU01_Sc10957	11765	7	1680.71	0.594985	15.883
OBRU01_Sc10958	12040	1	12040	0.0830565	13.5309
OBRU01_Sc10959	11718	7	1674	0.597372	18.0346
OBRU01_Sc09840	15138	13	1164.46	0.858766	48.3846
OBRU01_Sc09845	15124	0	0	0	15.0571	BGIBMGA000484;BGIBMGA000484;BGIBMGA000484
OBRU01_Sc10136	14243	6	2373.83	0.42126	16.6802
OBRU01_Sc05364	36569	13	2813	0.355492	15.2796	BGIBMGA002103
OBRU01_Sc09102	17861	2	8930.5	0.111976	13.8569
OBRU01_Sc09100	16803	9	1867	0.535619	15.2677
OBRU01_Sc06104	31864	17	1874.35	0.533517	15.9587	BGIBMGA000583;BGIBMGA000583;BGIBMGA000583;BGIBMGA000583;BGIBMGA000584;BGIBMGA000584;BGIBMGA000584;BGIBMGA000584;BGIBMGA000585;BGIBMGA000585;BGIBMGA000585;BGIBMGA000586;BGIBMGA000586;BGIBMGA000586;BGIBMGA000586;BGIBMGA000586;BGIBMGA000673;BGIBMGA000673
OBRU01_Sc03915	48719	37	1316.73	0.759457	16.8834	BGIBMGA000743;BGIBMGA000743;BGIBMGA000743;BGIBMGA000743;BGIBMGA000743;BGIBMGA000743;BGIBMGA000743;BGIBMGA000743
OBRU01_Sc11186	11447	0	0	0	17.1256
OBRU01_Sc11187	11441	0	0	0	16.2343
OBRU01_Sc11185	11851	0	0	0	14.5698
OBRU01_Sc11455	10795	0	0	0	17.0602
OBRU01_Sc11458	10787	1	10787	0.0927042	15.839
OBRU01_Sc01553	86268	40	2156.7	0.463671	18.329	BGIBMGA000512;BGIBMGA000512;BGIBMGA000713;BGIBMGA000713;BGIBMGA000714;BGIBMGA000714;BGIBMGA000714;BGIBMGA000714;BGIBMGA000714;BGIBMGA000714;BGIBMGA000714;BGIBMGA003853;BGIBMGA003854;BGIBMGA003854;BGIBMGA003876;BGIBMGA003876;BGIBMGA003882;BGIBMGA003882;BGIBMGA003894;BGIBMGA003894;BGIBMGA012328;BGIBMGA012328;BGIBMGA012328
OBRU01_Sc03791	49833	39	1277.77	0.782614	18.0406	BGIBMGA000661;BGIBMGA000661;BGIBMGA000661;BGIBMGA000661;BGIBMGA000661;BGIBMGA000661;BGIBMGA000661;BGIBMGA000661;BGIBMGA000661;BGIBMGA000661;BGIBMGA000661;BGIBMGA000661;BGIBMGA000661;BGIBMGA000661;BGIBMGA000661;BGIBMGA000661;BGIBMGA000661;BGIBMGA000661;BGIBMGA000661;BGIBMGA000661;BGIBMGA000661;BGIBMGA000661
OBRU01_Sc04221	45686	33	1384.42	0.722322	31.5675
