# Supplementary material for: The Genome of Winter Moth (Operophtera brumata) Provides a Genomic Perspective on Sexual Dimorphism and Phenology
Source: Genome Biol Evol. 2015 Jul 29;7(8):2321–32. doi: 10.1093/gbe/evv145 (PMC4558862; doi:10.1093/gbe/evv145)
Supplement: Supplementary Data [file supp_evv145_Supplementary_file_3.xls]

## Sheet: Table 1
Table 1: Identified nuclear mitochondrial DNA (numts) covering 47.2 kb of the O.brumata genome. Identity ranges from ~79-99% with an average of 91.6% to the O.brumata mitochondrial genome. Numts with length > 100bp are kept.
Scaffold	percent identity	nDNAlength	mtDNAlength	nDNAregion	mtDNAregion
OBRU01_Sc10218	87,72	163	166	7705-7868	11791-11957
OBRU01_Sc05452	91,33	171	172	28643-28814	4300-4128
OBRU01_Sc04799	85,44	152	157	50460-50612	9443-9600
OBRU01_Sc00287	86,74	171	180	117592-117763	116-296
OBRU01_Sc06863	86,84	226	214	33475-33701	12518-12304
OBRU01_Sc00831	89,77	300	296	74154-74454	3229-2933
OBRU01_Sc01162	86,91	257	270	29668-29925	11510-11780
OBRU01_Sc02608	91	429	424	16124-16395,19507-19665	4434-4168,4389-4231
OBRU01_Sc03810	94,04	231	234	29360-29591	14793-15027
OBRU01_Sc07031	92	244	244	4567-4706,4897-5002	10362-10223,10233-10128
OBRU01_Sc00173	88,6	104	113	103304-103408	11649-11536
OBRU01_Sc01531	95,2	124	122	82985-83109	4612-4490
OBRU01_Sc00077	94	1440	1428	220667-221771,219124-219272,219907-220025,219846-219916	11181-10090,11526-11378,11281-11162,11382-11312
OBRU01_Sc00328	84,67	133	126	77586-77719	10737-10863
OBRU01_Sc00571	84,7	169	182	109619-109788	9000-9182
OBRU01_Sc11718	93,63	435	454	2425-2860	11295-10841
OBRU01_Sc05366	92,97	127	127	15252-15379	7159-7032
OBRU01_Sc23434	88	491	486	626-1117	12220-11734
OBRU01_Sc06129	94,78	113	114	17843-17956	12313-12427
OBRU01_Sc07405	89,44	867	892	21402-22269	7908-7016
OBRU01_Sc01201	82,02	222	222	48694-48916	5995-5773
OBRU01_Sc08745	95,74	187	186	16699-16886	12913-13099
OBRU01_Sc06843	93,78	620	642	12006-12626	10483-9841
OBRU01_Sc09728	86,52	229	216	14733-14962	12518-12302
OBRU01_Sc00195	99,11	223	223	33072-33295	9475-9698
OBRU01_Sc01801	96,91	161	160	14280-14441	11372-11532
OBRU01_Sc02002	92,78	191	193	36084-36275	9050-8857
OBRU01_Sc23131	91,34	125	126	510-635	10541-10667
OBRU01_Sc05813	92,11	113	112	25127-25240	11886-11998
OBRU01_Sc00823	86,85	212	203	83533-83745	6240-6037
OBRU01_Sc05037	96,13	180	179	9440-9620	1903-2082
OBRU01_Sc01484	79,01	227	240	69531-69758	13299-13059
OBRU01_Sc01884	89	462	467	32758-33147,71881-71954	10280-10674,12388-12315
OBRU01_Sc00231	93,02	300	300	127244-127544	2270-1970
OBRU01_Sc05895	91,49	139	140	26088-26227	9186-9326
OBRU01_Sc00587	95,2	226	227	16663-16889	7912-7685
OBRU01_Sc05310	86,73	112	108	21794-21906	2342-2450
OBRU01_Sc02406	90,72	288	290	51290-51578	10727-10437
OBRU01_Sc21533	92	1427	1437	823-1583,160-827	10155-10916,7904-8580
OBRU01_Sc00187	95,24	167	167	101157-101324	1726-1559
OBRU01_Sc01873	93,16	114	116	77182-77296	435-551
OBRU01_Sc05508	93,53	307	297	17144-17451	13181-12884
OBRU01_Sc03636	93,52	215	215	10382-10597	5242-5027
OBRU01_Sc03894	98,84	258	258	9576-9834	9893-9635
OBRU01_Sc03329	87,22	121	132	35383-35504	12725-12593
OBRU01_Sc05866	94	279	285	13083-13270,12504-12596	1947-1754,2028-1936
OBRU01_Sc06906	86,79	98	102	9269-9367	11567-11669
OBRU01_Sc03555	97	1107	1113	15643-16227,16623-17051,17077-17172	7584-6994,7622-7194,7202-7107
OBRU01_Sc01621	86,67	119	113	24526-24645	2017-1904
OBRU01_Sc04320	90,16	478	486	21517-21995	11734-12220
OBRU01_Sc00220	98	332	331	85293-85595,123688-123718	1336-1637,11413-11443
OBRU01_Sc06044	99	141	141	6967-7052,7053-7109	3703-3618,4122-4066
OBRU01_Sc00953	91,3	114	114	7026-7140	1232-1118
OBRU01_Sc05949	93,5	122	122	29297-29419	1369-1247
OBRU01_Sc00950	94,44	106	107	45401-45507	583-476
OBRU01_Sc01414	91,48	268	267	44506-44774	7572-7305
OBRU01_Sc03127	94,44	161	161	18154-18315	9117-8956
OBRU01_Sc00302	94	407	411	20666-20967,20523-20629	11813-11508,11915-11809
OBRU01_Sc01343	87,27	106	108	37572-37678	4762-4654
OBRU01_Sc00618	95,05	100	100	94605-94705	3623-3523
OBRU01_Sc03287	97	187	189	71866-71964,71755-71844	14075-14174,14174-14084
OBRU01_Sc01108	94,94	157	157	26496-26653	7031-6874
OBRU01_Sc00755	90,75	388	382	203283-203671	8346-8728
OBRU01_Sc01521	93,3	188	192	87151-87339	11447-11255
OBRU01_Sc18900	91,38	115	115	1503-1618	9182-9067
OBRU01_Sc02769	93,02	169	171	22004-22173	10763-10934
OBRU01_Sc07751	88,24	152	152	22034-22186	9593-9441
OBRU01_Sc01225	99,07	106	106	78207-78313	1970-1864
OBRU01_Sc09777	86,34	157	156	11957-12114	5731-5887
OBRU01_Sc08041	98,13	106	106	3873-3979	11492-11386
OBRU01_Sc04487	95,54	110	111	29447-29557	10440-10551
OBRU01_Sc08561	86,57	191	199	10355-10546	6592-6791
OBRU01_Sc04577	94,31	122	122	32871-32993	13059-13181
OBRU01_Sc03354	88,21	245	245	480-725	11145-10900
OBRU01_Sc20808	97,33	185	186	1608-1793	7081-7267
OBRU01_Sc00122	94	525	522	20341-20773,22581-22674	6124-6553,9918-9825
OBRU01_Sc04138	97	202	202	38250-38397,2375-2430	6185-6037,11863-11917
OBRU01_Sc04401	84,52	229	249	17497-17726	11012-10763
OBRU01_Sc01763	88,26	472	479	5575-6047	4558-5037
OBRU01_Sc12902	91,26	102	95	5744-5846	1572-1477
OBRU01_Sc12382	92,55	160	160	6610-6770	10703-10863
OBRU01_Sc00449	90,91	131	131	107060-107191	10750-10619
OBRU01_Sc07515	90	412	420	9864-10012,10006-10138,8105-8237	11043-10895,10862-10726,10862-10726
OBRU01_Sc01008	95,73	163	163	25995-26158	10260-10423
OBRU01_Sc00601	95	335	339	125844-126030,125696-125845	8643-8833,8494-8345
OBRU01_Sc23933	95,97	148	148	413-561	6185-6037
OBRU01_Sc05954	94,91	215	215	23943-24158	10497-10282
OBRU01_Sc01139	80,93	209	209	129604-129813	13189-12980
OBRU01_Sc05323	91,15	185	191	17371-17556	6133-6324
OBRU01_Sc09997	89,9	192	195	12530-12722	4683-4878
OBRU01_Sc07667	96,3	134	134	5183-5317	2767-2901
OBRU01_Sc13982	97,52	119	120	3276-3395	15694-15574
OBRU01_Sc00683	89,62	104	104	27965-28069	9593-9489
OBRU01_Sc00682	87,62	103	104	101481-101584	2273-2169
OBRU01_Sc01678	90,48	166	167	1860-2026	8552-8385
OBRU01_Sc02298	80,63	186	184	65528-65714	1567-1751
OBRU01_Sc04673	99,24	131	131	17599-17730	13055-12924
OBRU01_Sc09975	93,51	151	153	4665-4816	435-588
OBRU01_Sc17284	86,4	124	113	438-562	782-895
OBRU01_Sc02647	92,52	316	314	29164-29480	10258-9944
OBRU01_Sc07904	94,87	116	116	17056-17172	11113-10997
OBRU01_Sc00035	91,67	203	198	54610-54813	11766-11568
OBRU01_Sc00630	95	237	237	80894-81096,81095-81130	10159-10361,6107-6142
OBRU01_Sc04478	87,85	210	211	856-1066	5903-5692
OBRU01_Sc03062	94,74	113	113	40690-40803	10712-10825
OBRU01_Sc00246	86,96	147	160	46755-46902	245-85
OBRU01_Sc07054	92,11	112	112	2036-2148	11886-11998
OBRU01_Sc08705	90,83	117	116	19050-19167	11465-11349
OBRU01_Sc11616	97,2	106	106	4202-4308	5407-5301
OBRU01_Sc06442	91	210	207	11527-11737	14862-15069
OBRU01_Sc07822	88,61	157	157	15511-15668	8518-8675
OBRU01_Sc08432	98,04	99	101	14786-14885	11663-11764
OBRU01_Sc06279	80,66	312	309	21306-21618	2336-2645
OBRU01_Sc12600	88,01	262	265	4825-5087	9400-9665
OBRU01_Sc11006	94,55	107	109	2307-2414	11645-11536
OBRU01_Sc13508	91,91	170	172	4828-4998	11312-11484
OBRU01_Sc11981	91,59	205	213	3599-3804	11553-11766
OBRU01_Sc00783	95,45	109	109	1250-1359	6042-6151
OBRU01_Sc00868	94	212	215	57616-57729,57508-57607	226-110,6508-6409
OBRU01_Sc01099	89	618	625	121105-121543,21317-21497	2170-1735,10353-10163
OBRU01_Sc00021	90,91	130	130	82656-82786	11786-11916
OBRU01_Sc02736	92	271	268	64240-64410,64519-64620	3289-3456,13001-13102
OBRU01_Sc01442	89,82	220	225	54245-54465	9830-10055
OBRU01_Sc00861	93	172	174	49916-50051,96979-97016	11867-12004,9928-9891
OBRU01_Sc04012	94,96	118	118	79217-79335	12299-12417
OBRU01_Sc00140	94,23	101	103	153655-153756	8494-8391
OBRU01_Sc01466	87,97	275	290	10767-11042	1828-2118
OBRU01_Sc02445	85,06	143	151	85108-85251	2615-2766
OBRU01_Sc02633	87	219	234	11894-12081,8233-8265	11204-11406,5562-5530
OBRU01_Sc13727	87,11	215	224	625-840	7078-7302
OBRU01_Sc02360	95	331	331	3512-3802,3463-3504	13040-12750,13111-13070
OBRU01_Sc04845	93,33	104	100	16108-16212	4472-4572
OBRU01_Sc02070	91,26	101	100	6361-6462	10861-10761
OBRU01_Sc00274	90	189	188	121374-121563	9504-9316
OBRU01_Sc00547	90,71	322	319	72660-72982	6198-6517
OBRU01_Sc06309	97,97	344	344	19839-20183	5983-5639
OBRU01_Sc05048	83,49	94	108	27623-27717	13077-12969
OBRU01_Sc02077	80,63	181	187	41508-41689	11353-11540
OBRU01_Sc08395	94,85	133	135	6979-7112	10274-10409
OBRU01_Sc02347	93,67	153	157	42986-43139	3446-3603
OBRU01_Sc05940	96,36	108	109	22179-22287	6469-6578
OBRU01_Sc06300	94	267	275	7545-7720,10531-10623	15026-14850,14590-14491
OBRU01_Sc00014	95,73	161	162	137266-137427	11361-11523
OBRU01_Sc00859	93	5185	5187	61630-66060,59756-60511	7208-11640,6454-7209
OBRU01_Sc15670	87,29	172	180	3171-3343	116-296
OBRU01_Sc00340	93,51	306	307	113759-114065	6156-6463
OBRU01_Sc00019	95	119	119	11897-12016	9947-9828
OBRU01_Sc03510	84,12	155	166	17059-17214	11791-11957
OBRU01_Sc02278	92,24	112	115	15535-15647	15002-14887
OBRU01_Sc00096	96,5	283	285	209970-210253	7501-7786
OBRU01_Sc00268	91	205	210	100319-100524	6201-6411
OBRU01_Sc04454	91,2	124	120	6742-6866	14944-14824
OBRU01_Sc05544	89,59	312	316	40205-40517	6142-6458
OBRU01_Sc05464	96	366	367	17724-17935,17935-18090	6325-6113,12050-11895
OBRU01_Sc05266	94	403	413	23086-23432,7116-7173	12903-12545,7285-7230
OBRU01_Sc04030	89	229	236	44611-44754,44898-44984	9306-9156,9156-9242
OBRU01_Sc04916	94,42	213	213	325-538	14564-14777
OBRU01_Sc07664	96,3	134	134	1326-1460	2901-2767
OBRU01_Sc00411	90,83	119	119	151294-151413	2327-2446
OBRU01_Sc02906	92,2	140	139	36079-36219	656-517
OBRU01_Sc01061	97	516	522	6819-7044,6612-6774,97284-97413	12965-13195,12402-12565,10611-10740
OBRU01_Sc00929	88,35	296	307	37157-37453	4394-4701
OBRU01_Sc07982	94,74	113	113	18659-18772	854-741
OBRU01_Sc04606	97,2	106	106	28032-28138	5301-5407
OBRU01_Sc00297	95,65	160	160	13772-13932	768-608
OBRU01_Sc00840	90,13	151	147	39723-39874	8222-8369
OBRU01_Sc00007	92,91	126	126	298152-298278	9449-9323
OBRU01_Sc16740	83,44	140	149	1990-2130	12848-12699
OBRU01_Sc00351	87,59	135	144	246286-246421	12939-13083
OBRU01_Sc02990	87,11	181	191	32598-32779	9108-8917
OBRU01_Sc00644	87,36	175	181	50313-50488	3225-3044
OBRU01_Sc00089	94,08	166	168	228057-228223	7977-7809
OBRU01_Sc00163	89,59	312	316	188934-189246	6458-6142
OBRU01_Sc05571	89,43	114	122	27345-27459	12422-12300
OBRU01_Sc02266	92	148	143	6044-6192	5681-5824
OBRU01_Sc01778	87	228	234	66216-66382,66571-66633	13096-12923,12902-12841
OBRU01_Sc05579	84,62	158	168	33134-33292	11535-11703
OBRU01_Sc07700	85,22	306	309	16498-16804	11485-11794
OBRU01_Sc11101	98,06	154	154	7011-7165	8573-8727
OBRU01_Sc02859	89,19	104	110	21072-21176	2409-2519
OBRU01_Sc01376	88,44	171	167	12404-12575	11787-11954
OBRU01_Sc04702	96,72	121	121	9745-9866	14948-15069
OBRU01_Sc03848	93,55	819	821	60004-60823	6811-7632
OBRU01_Sc08709	95	157	157	4410-4567	12083-11926
OBRU01_Sc08179	90,38	238	237	13184-13422	6320-6083
