# Supplementary material for: The Genome of Winter Moth (Operophtera brumata) Provides a Genomic Perspective on Sexual Dimorphism and Phenology
Source: Genome Biol Evol. 2015 Jul 29;7(8):2321–32. doi: 10.1093/gbe/evv145 (PMC4558862; doi:10.1093/gbe/evv145)
Supplement: Supplementary Data [file supp_evv145_Supplementary_file_4.xlsx]

## Sheet: Sheet1
Table 1: Gene family contractions/expansions in winter moth.
Group_ID	InterProScan identifiers	InterProScan description	Aedes aegypti	Anopheles gambiae	Bombyx mori	Dropsophila melanogaster	Danaus plexippus	Heliconius melpomene	Homo sapiens	Melitaea cinxia	Operophtera brumata	Pogonomyrmex barbatus	Plutella xylostella	Solenopsis invicta	Tribolium castaneum
OG7	IPR001128	Cytochrome P450	21	12	7	12	5	16	0	9	16	4	5	10	30
OG10	IPR014031;IPR016036;IPR016035;IPR014030;IPR013149;IPR016039;IPR014043;IPR011032;IPR013968;IPR029058	Beta-ketoacyl synthase, C-terminal;Malonyl-CoA ACP transacylase, ACP-binding;Acyl transferase/acyl hydrolase/lysophospholipase;Beta-ketoacyl synthase, N-terminal;Alcohol dehydrogenase, C-terminal;Thiolase-like;Acyl transferase;GroES (chaperonin 10)-like;Polyketide synthase dehydratase;Polyketide synthase, KR;Alpha/Beta hydrolase fold	7	4	11	3	3	5	1	6	24	2	4	31	8
OG22	IPR005312;IPR008737;IPR021109	Protein of unknown function DUF1759;Peptidase aspartic, putative;Aspartic peptidase domain	1	0	0	0	0	1	0	3	24	4	26	5	15
OG64	IPR000436;IPR009003;IPR002172;IPR001254;IPR018732	Sushi/SCR/CCP;Trypsin-like cysteine/serine peptidase domain;Low-density lipoprotein (LDL) receptor class A repeat;Peptidase S1;Dpy-19	1	1	3	1	3	2	0	3	19	3	8	2	4
OG86	IPR002492;IPR000436;IPR011991	NAD(P)-binding Rossmann-like domain;Transposase, Tc1-like;Sushi/SCR/CCP;Winged helix-turn-helix DNA-binding domain	0	0	2	0	2	6	0	1	11	2	3	6	10
OG173	-	-	0	0	0	0	1	2	0	0	19	0	9	0	0
OG192	IPR000157	Toll/interleukin-1 receptor homology (TIR) domain	0	0	0	0	1	0	0	1	6	0	5	0	17
OG194	-	-	0	0	0	0	1	0	0	1	7	1	6	14	0
OG198	-	-	7	6	1	1	1	1	0	2	8	0	1	1	0
OG225	IPR019787;IPR011011	Zinc finger, PHD-finger;Zinc finger, FYVE/PHD-type	0	0	3	0	0	0	0	0	25	0	0	0	0
OG318	IPR013069;IPR011333	BTB/POZ;BTB/POZ fold	0	0	0	0	0	0	0	0	25	0	0	0	0
OG340	IPR001370	Baculoviral inhibition of apoptosis protein repeat;Zinc finger, C3HC4 type (RING finger)	1	6	1	1	1	1	1	1	6	2	1	1	1
OG427	IPR010998;IPR011010;IPR000477	Integrase, Lambda-type, N-terminal;DNA breaking-rejoining enzyme, catalytic core;Reverse transcriptase domain	0	0	0	0	1	0	0	0	22	0	0	0	0
OG428	IPR011011	Zinc finger, FYVE/PHD-type	0	0	0	0	1	1	0	2	17	0	2	0	0
OG473	IPR005135;IPR011598	Endonuclease/exonuclease/phosphatase;Myc-type, basic helix-loop-helix (bHLH) domain	0	0	1	0	1	1	3	1	12	0	3	0	0
OG559	IPR021109;IPR005162;IPR001584	Aspartic peptidase domain;Retrotransposon gag domain;Integrase, catalytic core	0	0	0	0	0	0	0	0	6	0	3	0	12
OG611	IPR016187;IPR001304	C-type lectin fold;C-type lectin	0	0	2	0	1	1	0	2	14	0	0	0	0
OG663	IPR002156;IPR012337	Ribonuclease H domain;Ribonuclease H-like domain	0	0	1	0	1	1	0	2	8	0	7	0	0
OG745	-	-	0	0	2	0	1	7	0	0	8	0	0	1	0
OG746	IPR011011	Zinc finger, FYVE/PHD-type	0	0	0	0	0	2	0	1	10	0	6	0	0
OG794	-	-	0	0	0	0	0	1	0	0	18	0	0	0	0
OG909	-	-	0	0	0	0	0	2	0	2	14	0	0	0	0
OG957	IPR004941;IPR006133	Baculovirus FP protein;DNA-directed DNA polymerase, family B, exonuclease domain	0	0	0	0	0	0	0	0	13	0	5	0	0
OG1067	IPR002492;IPR009057	Transposase, Tc1-like;Homeodomain-like;Winged helix-turn helix	0	0	2	0	0	2	0	1	9	0	0	1	2
OG1197	-	-	0	0	0	0	0	0	0	0	16	0	1	0	0
OG1198	IPR001878	gag-polypeptide of LTR copia-type;Zinc finger, CCHC-type	0	0	0	0	0	0	0	1	13	0	3	0	0
OG1199	IPR016196;IPR005828	Major facilitator superfamily domain, general substrate transporter;General substrate transporter	0	0	0	0	0	0	0	0	17	0	0	0	0
OG1200	IPR005135	Endonuclease/exonuclease/phosphatase	0	0	0	0	0	0	0	0	13	0	4	0	0
OG1201	IPR011011	Zinc finger, FYVE/PHD-type	0	0	1	0	0	0	0	0	12	0	4	0	0
OG1566	IPR005135	Endonuclease/exonuclease/phosphatase	0	0	0	0	0	0	0	0	16	0	0	0	0
OG1567	IPR011010;IPR000477	DNA breaking-rejoining enzyme, catalytic core;Reverse transcriptase domain;Reverse transcriptase-like	0	0	2	0	1	0	0	0	9	1	2	1	0
OG1570	IPR001932;IPR005135;IPR000477	Protein phosphatase 2C (PP2C)-like domain;Endonuclease/exonuclease/phosphatase;Reverse transcriptase domain	0	0	0	0	0	0	0	0	10	1	2	0	3
OG1572	IPR021109;IPR001781;IPR012337;IPR001584;IPR018061	Nucleoplasmin;Aspartic peptidase domain;Zinc finger, LIM-type;Ribonuclease H-like domain;Integrase, catalytic core;Peptidase A2A, retrovirus RVP subgroup;Aspartyl protease	0	0	0	0	0	0	0	2	10	1	1	2	0
OG2107	-	-	0	0	0	0	1	0	0	0	14	0	0	0	0
OG2111	IPR005162;IPR021109;IPR015416;IPR001878	Retrotransposon gag domain;Aspartic peptidase domain;Zinc finger, H2C2-type, histone UAS binding;Zinc finger, CCHC-type	0	0	0	0	0	0	0	3	6	0	3	0	3
OG2113	IPR016196;IPR005828	Major facilitator superfamily domain, general substrate transporter;General substrate transporter	0	0	1	0	1	0	0	0	13	0	0	0	0
OG2590	IPR007588;IPR029526	Zinc finger, FLYWCH-type;PiggyBac transposable element-derived protein	0	0	2	0	1	0	0	1	8	0	2	0	0
OG2887	IPR008042	Retrotransposon, Pao	0	0	0	0	0	0	0	0	12	1	0	0	1
OG3519	IPR001128	Cytochrome P450	0	0	2	1	0	0	0	0	8	0	1	0	1
OG3816	IPR013604	7TM chemoreceptor	0	0	0	0	0	1	0	3	9	0	0	0	0
OG3817	-	-	0	0	2	0	0	0	0	0	10	0	1	0	0
OG3832	IPR007087	C2H2-type zinc finger;Zinc finger, C2H2;Zinc-finger double domain	0	2	2	0	1	0	0	0	8	0	0	0	0
OG3840	IPR005135	Endonuclease/exonuclease/phosphatase	0	0	0	0	0	0	0	0	5	2	1	5	0
OG5036	IPR020946	Flavin monooxygenase-like	0	0	0	0	1	0	0	0	11	0	0	0	0
OG5038	IPR005135	Endonuclease/exonuclease/phosphatase	0	0	1	0	1	0	0	0	10	0	0	0	0
OG5039	IPR005135	Endonuclease/exonuclease/phosphatase	0	0	0	0	0	0	0	0	12	0	0	0	0
OG5041	-	-	0	0	0	0	1	0	0	1	7	1	0	2	0
OG5044	-	-	0	0	1	0	0	0	0	0	11	0	0	0	0
OG5045	-	-	0	0	1	0	1	1	0	1	7	0	1	0	0
OG5935	-	-	2	0	0	0	0	4	0	1	4	0	0	0	0
OG6109	IPR007588	Zinc finger, FLYWCH-type	0	0	0	0	1	0	0	1	8	0	1	0	0
OG6110	IPR001878	Zinc finger, CCHC-type	0	0	0	0	0	0	0	0	9	2	0	0	0
OG6116	IPR008753;IPR018497	Peptidase M13, N-terminal domain;Peptidase M13, C-terminal domain	0	0	0	0	0	0	0	0	8	0	3	0	0
OG6746	IPR008737;IPR005312;IPR001604;IPR014030;IPR016039	Peptidase aspartic, putative;Protein of unknown function DUF1759;DNA/RNA non-specific endonuclease;Beta-ketoacyl synthase, N-terminal;Thiolase-like	0	0	1	0	0	0	0	0	8	0	1	0	0
OG6830	IPR004364	Aminoacyl-tRNA synthetase, class II (D/K/N)	0	0	0	0	0	1	0	0	8	0	1	0	0
OG6831	-	-	0	0	0	0	0	0	0	0	10	0	0	0	0
OG6835	IPR009003;IPR001254	Trypsin-like cysteine/serine peptidase domain;Peptidase S1	0	0	0	0	1	0	0	0	7	0	2	0	0
OG6838	-	-	1	1	0	0	0	0	0	0	8	0	0	0	0
OG7330	-	-	0	0	2	0	0	0	0	0	7	0	0	0	0
OG7407	-	-	0	0	0	0	0	0	0	2	6	0	1	0	0
OG7409	IPR001878;IPR021109	Aspartyl protease;Zinc finger, CCHC-type;Aspartic peptidase domain	0	0	0	0	0	0	0	0	9	0	0	0	0
OG7410	IPR008042	Retrotransposon, Pao	0	0	1	0	1	1	0	0	6	0	0	0	0
OG7411	-	-	0	0	0	0	0	0	0	0	9	0	0	0	0
OG7412	-	-	0	0	0	0	1	0	0	0	8	0	0	0	0
OG7413	IPR001878	Zinc finger, CCHC-type	0	0	0	0	0	0	0	0	9	0	0	0	0
OG7415	-	-	0	0	1	0	0	0	0	0	6	0	2	0	0
OG7419	IPR008737	Peptidase aspartic, putative	0	0	0	0	0	0	0	0	4	2	0	3	0
OG7915	-	-	0	0	0	0	0	0	0	0	5	0	1	2	0
OG7916	-	-	0	0	0	0	0	0	0	0	8	0	0	0	0
OG7917	IPR000999	Ribonuclease III domain	0	0	0	0	0	0	0	1	7	0	0	0	0
OG7920	-	-	0	0	0	1	0	0	0	1	5	0	0	1	0
OG7922	-	-	0	0	1	0	0	0	0	0	7	0	0	0	0
OG7925	-	-	0	0	0	0	0	0	0	0	8	0	0	0	0
OG7927	-	-	0	0	0	0	0	1	0	1	6	0	0	0	0
OG7932	IPR018061;IPR021109	Peptidase A2A, retrovirus RVP subgroup;Aspartic peptidase domain	0	0	1	0	0	0	0	0	7	0	0	0	0
OG7937	-	-	0	0	0	0	0	0	0	0	5	0	1	2	0
OG7948	IPR007588	Zinc finger, FLYWCH-type	0	0	0	0	0	0	0	2	6	0	0	0	0
OG8415	-	-	0	0	0	0	0	3	0	0	4	0	0	0	0
OG8419	IPR001128	Cytochrome P450	0	0	0	0	0	3	0	0	4	0	0	0	0
OG8468	-	-	0	0	0	0	0	0	0	0	7	0	0	0	0
OG8471	-	-	0	0	1	0	0	0	0	0	6	0	0	0	0
OG8473	-	-	0	0	0	0	0	0	0	0	5	0	2	0	0
OG8474	-	-	0	0	0	0	0	0	0	0	7	0	0	0	0
OG8476	IPR005312	Protein of unknown function DUF1759	0	0	0	0	0	0	0	0	7	0	0	0	0
OG8479	-	-	0	0	0	0	0	0	0	1	6	0	0	0	0
OG8481	-	-	0	0	0	0	0	0	0	0	7	0	0	0	0
OG8483	-	-	0	0	0	0	0	0	0	0	7	0	0	0	0
OG8496	-	-	0	0	0	0	0	0	0	0	7	0	0	0	0
OG8504	IPR018108	Mitochondrial substrate/solute carrier	0	0	0	0	0	0	0	0	4	0	3	0	0
OG9234	-	-	0	0	0	0	0	1	0	1	4	0	0	0	0
OG9235	IPR018061	Peptidase A2A, retrovirus RVP subgroup	0	0	0	0	0	0	0	0	6	0	0	0	0
OG9237	IPR005135	Endonuclease/exonuclease/phosphatase	0	0	0	0	0	1	0	1	4	0	0	0	0
OG9238	-	-	0	0	0	0	0	0	0	0	6	0	0	0	0
OG9239	-	-	0	0	0	0	0	0	0	0	5	0	1	0	0
OG9241	IPR005135	Endonuclease/exonuclease/phosphatase	0	0	0	0	0	1	0	0	5	0	0	0	0
OG9246	IPR000477	Reverse transcriptase domain	0	0	0	0	0	0	0	0	5	0	1	0	0
OG9251	-	-	0	0	0	0	0	0	0	0	4	1	0	1	0
OG9255	-	-	0	0	0	0	0	0	0	0	5	0	1	0	0
OG9257	-	-	0	0	0	0	1	0	0	0	5	0	0	0	0
OG9264	IPR009057;IPR007889;IPR004875;IPR006600	Homeodomain-like;DNA binding HTH domain, Psq-type;DDE superfamily endonuclease, CENP-B-like;HTH CenpB-type DNA-binding domain	0	0	0	0	0	0	0	1	5	0	0	0	0
OG10377	IPR011600;IPR002124	Peptidase C14, caspase domain;Cytochrome c oxidase, subunit Vb	0	0	0	0	0	0	0	0	5	0	0	0	0
OG10378	IPR001304;IPR016187	C-type lectin;C-type lectin fold	0	0	0	1	0	0	0	0	4	0	0	0	0
OG10380	-	-	0	0	0	0	0	0	0	0	5	0	0	0	0
OG10382	IPR012599;IPR000668	Peptidase C1A, propeptide;Peptidase C1A, papain C-terminal	0	0	0	0	0	0	0	0	5	0	0	0	0
OG10383	IPR001878	Zinc finger, CCHC-type	0	0	0	0	0	0	0	0	5	0	0	0	0
OG10384	-	-	0	0	0	0	0	0	0	0	5	0	0	0	0
OG10388	-	-	0	0	0	0	0	0	0	0	5	0	0	0	0
OG10391	-	-	0	0	0	0	0	0	0	0	5	0	0	0	0
OG10393	IPR005312;IPR011009;IPR000719	Protein of unknown function DUF1759;Aspartyl protease;Protein kinase-like domain;Protein kinase domain	0	0	0	0	0	0	0	0	5	0	0	0	0
OG10395	-	-	0	0	0	0	0	0	0	0	5	0	0	0	0
OG10396	-	-	0	0	0	0	0	0	0	0	5	0	0	0	0
OG10400	-	-	0	0	0	0	0	1	0	0	4	0	0	0	0
OG10402	IPR004046	Glutathione S-transferase, C-terminal	0	0	0	0	0	0	0	0	5	0	0	0	0
OG10404	-	-	0	0	0	0	0	0	0	0	4	0	1	0	0
OG10407	-	-	0	0	0	0	0	0	0	0	4	0	0	0	1
OG10409	IPR005135	Endonuclease/exonuclease/phosphatase	0	0	0	0	1	0	0	0	4	0	0	0	0
OG10412	IPR007087	C2H2-type zinc finger;Zinc-finger double domain;Zinc finger, C2H2	0	0	0	0	0	0	0	0	5	0	0	0	0
OG10413	-	-	0	0	0	0	0	0	0	0	5	0	0	0	0
OG11824	-	-	0	0	0	0	0	0	0	0	4	0	0	0	0
OG11825	-	-	0	0	0	0	0	0	0	0	4	0	0	0	0
OG11829	-	-	0	0	0	0	0	0	0	0	4	0	0	0	0
OG11830	-	-	0	0	0	0	0	0	0	0	4	0	0	0	0
OG11832	-	-	0	0	0	0	0	0	0	0	4	0	0	0	0
OG11835	IPR005135	Endonuclease/exonuclease/phosphatase	0	0	0	0	0	0	0	0	4	0	0	0	0
OG11836	-	-	0	0	0	0	0	0	0	0	4	0	0	0	0
OG11839	IPR014030;IPR014031;IPR014043;IPR016039;IPR016035;IPR016036	Beta-ketoacyl synthase, N-terminal;Beta-ketoacyl synthase, C-terminal;Acyl transferase;Thiolase-like;Acyl transferase/acyl hydrolase/lysophospholipase;Malonyl-CoA ACP transacylase, ACP-binding	0	0	0	0	0	0	0	0	4	0	0	0	0
OG11840	-	-	0	0	0	0	0	0	0	0	4	0	0	0	0
OG11845	-	-	0	0	0	0	0	0	0	0	4	0	0	0	0
OG11846	IPR001254;IPR009003	Peptidase S1;Trypsin-like cysteine/serine peptidase domain	0	0	0	0	0	0	0	0	4	0	0	0	0
OG11847	-	-	0	0	0	0	0	0	0	0	4	0	0	0	0
OG11849	-	-	0	0	0	0	0	0	0	0	4	0	0	0	0
OG11858	IPR007527	Zinc finger, SWIM-type	0	0	0	0	0	0	0	0	4	0	0	0	0
OG11866	-	-	0	0	0	0	0	0	0	0	4	0	0	0	0
OG11871	-	-	0	0	0	0	0	0	0	0	4	0	0	0	0
OG11873	-	-	0	0	0	0	0	0	0	0	4	0	0	0	0
